# Supplementary material for: Phylogeography of the Koala, (Phascolarctos cinereus), and Harmonising Data to Inform Conservation
Source: PLoS One. 2016 Sep 2;11(9):e0162207. doi: 10.1371/journal.pone.0162207 (PMC5010259; doi:10.1371/journal.pone.0162207)
Supplement: S1 File — (ZIP) [file pone.0162207.s001.zip]

Archive with 8 entries (8 files):
- 2016 03 15 WGM043 skyline koalas test1.xml
- 2016 03 15 WGM043 skyline koalas test2.xml
- 2016 03 15 WGM043 skyline koalas test3.xml
- 2016 03 15 WGM043 skyline koalas test4.xml
- 2016 03 15 WGM043 skyline koalas test5.xml
- 2016 03 15 WGM043 skyline koalas test6.xml
- 2016 04 08 WGM043 run1.xml
- 2016 04 08 WGM043 run2.xml
