# Supplementary material for: Phylogeography of the Koala, (Phascolarctos cinereus), and Harmonising Data to Inform Conservation
Source: PLoS One. 2016 Sep 2;11(9):e0162207. doi: 10.1371/journal.pone.0162207 (PMC5010259; doi:10.1371/journal.pone.0162207)
Supplement: S1 File — (ZIP) [file pone.0162207.s001.zip › 2016 03 15 WGM043 skyline koalas test4.xml]

<?xml version="1.0" standalone="yes"?>

<!-- Generated by BEAUTi v1.8.2                                              -->
<!--       by Alexei J. Drummond, Andrew Rambaut and Marc A. Suchard         -->
<!--       Department of Computer Science, University of Auckland and        -->
<!--       Institute of Evolutionary Biology, University of Edinburgh        -->
<!--       David Geffen School of Medicine, University of California, Los Angeles-->
<!--       http://beast.bio.ed.ac.uk/                                        -->
<beast>

	<!-- The list of taxa to be analysed (can also include dates/ages).          -->
	<!-- ntax=52                                                                 -->
	<taxa id="taxa">
		<taxon id="Pc9"/>
		<taxon id="Pc8"/>
		<taxon id="Pc7"/>
		<taxon id="Pc6"/>
		<taxon id="Pc52"/>
		<taxon id="Pc51"/>
		<taxon id="Pc50"/>
		<taxon id="Pc5"/>
		<taxon id="Pc49"/>
		<taxon id="Pc48"/>
		<taxon id="Pc47"/>
		<taxon id="Pc46"/>
		<taxon id="Pc45"/>
		<taxon id="Pc44"/>
		<taxon id="Pc43"/>
		<taxon id="Pc42"/>
		<taxon id="Pc41"/>
		<taxon id="Pc40"/>
		<taxon id="Pc4"/>
		<taxon id="Pc39"/>
		<taxon id="Pc38"/>
		<taxon id="Pc37"/>
		<taxon id="Pc36"/>
		<taxon id="Pc35"/>
		<taxon id="Pc34"/>
		<taxon id="Pc33"/>
		<taxon id="Pc32"/>
		<taxon id="Pc31"/>
		<taxon id="Pc30"/>
		<taxon id="Pc3"/>
		<taxon id="Pc29"/>
		<taxon id="Pc28"/>
		<taxon id="Pc27"/>
		<taxon id="Pc26"/>
		<taxon id="Pc25"/>
		<taxon id="Pc24"/>
		<taxon id="Pc23"/>
		<taxon id="Pc22"/>
		<taxon id="Pc21"/>
		<taxon id="Pc20"/>
		<taxon id="Pc2"/>
		<taxon id="Pc19"/>
		<taxon id="Pc18"/>
		<taxon id="Pc17"/>
		<taxon id="Pc16"/>
		<taxon id="Pc15"/>
		<taxon id="Pc14"/>
		<taxon id="Pc13"/>
		<taxon id="Pc12"/>
		<taxon id="Pc11"/>
		<taxon id="Pc10"/>
		<taxon id="Pc1"/>
	</taxa>

	<!-- The sequence alignment (each sequence refers to a taxon above).         -->
	<!-- ntax=52 nchar=865                                                       -->
	<alignment id="alignment" dataType="nucleotide">
		<sequence>
			<taxon idref="Pc9"/>
			------------------------------------------------CAATTTAATTTTGTATACTATGTCAGTATTAAAATTTTCACAATTTCATTCACGAA-AACCAAAAACAATTCACCTACTTAAATAACAACCAACACTCACATCCTATAAACTTCAAAAACACCCTACACATACCATTTTTATAGTGCTTAATACATTATATTCATATAGTACTAGATACATTATATTCATATAGTACTAAATACATTATATCTATATAGTACTAAATACATTATATTCATATAGTACTAAATACATTAAATCTATGCTTACACACATAAAGCCTATGATCTAAGACATTATATGTATATAGTACATTCATTTATTTACCTCTAGCATATAATAATATACATTATACTCAAATAGTACTAAATACATAATACTCAAACAATACTAAATACATTAAATTAATGTAATGAAGACATATTATGTATGATATAAAGACATATATATGTATATAGTACATTCATTTATTTACCACTAGCATATAAGAATGTATATTAAACTCAAATTATACTTAAAACATTAAATTCATTAGTAATATAAATTCTATACCAAATGCGTATCTAGAATTACATATAAATCATCTTTTACATAAGACATATAGCTCATATTTTACATAATACATTAACTGTTGGCGTACATAGACATATCATCAATGAAGAATGAATCTAAATTCTTATATTACTAGCATATCCAATCCAAGCAAAATACCTTATTCCTCACCTCACGAGAGACCACCATCCCGCCCTCCGAAGGTATGCGATCCTTCAGAGCAG----------------------------------------
		</sequence>
		<sequence>
			<taxon idref="Pc8"/>
			-----------------------------------------------------------------------------------------------------------------------------------------------CTCACATCCTATAAACTTCAAAAACACCCTACACATACCATTTTTATAGTGCTTAATACATTATATTCATATAGTACTAGATACATTATATTCATATAGTACTAAATACATTATACCTATATAGTACTAAATACATTATATTCATATAGTACTAAATACATTAAATCTATGCTTACACACATAAAACCTATGATCTAAGACATTATATGTATATAGTACATTCATTTATTTACCTCTAGCATATAATAATATACATTATACTCAAATAGTACTAAATACATAATACTCAAACAATACTAAATACATTAAATTAATGTAATGAAGACATATTATGTATGATATAAAGACATATATATGTATATAGTACATTCATTTATTTACCACTAGCATATAAGAATGTATATTAAACTCAAATTATACTTAAAACATTAAATTCACTAGTAATATAAATTCTATACCAAATGCGTATCTAGAATTACATATAAATCATCTTTTACATAAGACATATAGCTCATATTTTACATAATACATTAACTGTTGGCGTACATAGACATACCATCAATGAAGAATGAATCTAAATTCTTATATTACTAGCATATCCAATCCAAGCAAAATACCTTATTCCTCACCTCACGAGAGACCACCATCCCGCCCTCCGAAGGTATGCGATCCTTCAGAGCAGGCCCATAGATTGCGGAC-----------------------
		</sequence>
		<sequence>
			<taxon idref="Pc7"/>
			TTCTCATTAAACTACTTCCTGAATCATAAAAAAA--TTAATTTTTTAACAATTTAATTTTGTATACTATGTCAGTATTAAAATTTTCACAATTTCATTCACGAACAACCAAAAATAATTCACCTACTTAAATAACAACCAACACTCACATCCTATAAACTTCAAAAACACCCTACACATACCATTTTTATAGTGCTCAATACATTATATTCATATAGTACTAGATACATTATATTCATATAGTACTAAATACATTATACCTATATAGTACTAAATACATTATACTCATATAGTACTAAATACATTAAATCTATGCTTACACACATAAAACCTATGATTTAAGACATTATATGTATATAGTACATTCATTTATTTACCTCTAGCATATAATAATATACATTATACTCAAATAGTACTAAATACATAATACTCAAACAATACTAAATACATTAAATTAATGTAATAAAGACATATTATGTATGATATAAAGATATATATATGTATATAGTACATTCATTTATTTACCACTAGCATATAAGAATGTATATTAAACTCAAATTATACTTAAAACATTAAACTTATTAGTAATATAAATTCTATACCAAATGCGTATCTAGAATTACATATAAATCATCTTTTACATAAGACATATAGCTCATATTTTACATAATACATTAACTGTTGGCGTACATAGACATACCATCAATGAAGAATGAATCTAAATTCTTATATTACTAGCATATCCAATCCAAGCAAAATACCTTATTCCTCACCTCACGAGAGACCACCATCCCGCCCTCCGAAGGTATGCGATCCTTCAGAGCAGGCCCATAGATTGCGGACGTACCTAGAATTCTTTAACTGG-
		</sequence>
		<sequence>
			<taxon idref="Pc6"/>
			------------------------------------------------------------------------AGTATTAAAATTTTCACAATTTCATTCACGAA-AACCAAAAACAATTCACCTACTTAAATAACAACCAACACTCACATCCTATAAACTTCAAAAACACCCTACACATACCATTTTTATAGTGCTTAATACATTATATTCATATAGTACTAGATACATTATATTCATATAGTACTAAATACATTATATCTATATAGTACTAAATACATTATATTCATATAGTACTAAATACATTAAATCTATGCTTACACACATAAAGCCTATGATCTAAGACATTATATGTATATAGTACATTCATTTATTTACCTCTAGCATATAATAATATACATTATACTCAAATAGTACTAAATACATAATACTCAAACAATACTAAATACATTAAATTAATGTAATGAAGACATATCATGTATGATATAAAGACATATATATGTATATAGTACATTCATTTATTTACCACTAGCATATAAGAATGTATATTAAACTCAAATTATACTTAAAACATTAAATTCATTAGTAATATAAATTCTATACCAAATGCGTATCTAGAATTACATATAAATCATCTTTTACATAAGACATATAGCTCATATTTTACATAATACATTAACTGTTGGCGTACATAGACATACCATCAATGAAGAATGAATCTAAATTCTTATATTACTAGCATATCCAATCCAAGCAAAATACCTTATTCCTCACCTCACGAGAGACCACCATCCCGCCCTCCGAAGGTATGCGATCCTTCAGAGCAGGCCCATAGATTGCGGAC-----------------------
		</sequence>
		<sequence>
			<taxon idref="Pc52"/>
			---------------------------------------ATTTTTTAACAATTTAATTTTGTATACTATGTCAGTATTAAAATTTTCACAATTTCATTCACGAACAACCAAAA-TAATTCACCTACTCAAATAACAACCAACACTCACATCCTATAAACTTCAAAAACACCCTACACATACCATTTTTATAGTGCTCAATACATTATATTCATATAGTACTAGATACATTATATTCATATAGTACTAAATACATTATATCTATATAGTACTAAATACATTATATTCATATAGTACTAAATACATTAAATCTATGCTTACACACATAAAATCTATGATTTAAGACATTATATGTATATAGTACATTCATTTATTTACCTCTAGCATATAATAATATACATTATACTCAAATAGTACTAAATACATAATACTCAAACAATACTAAATACATTAAATCAATGTAATAAAGGCATATTATGTATGATATAAAGACATATGTATGTATATAGTACATTCATTTATTTACCACTAGCATATAAGAATGTATATTAAACTCAAATTATACTTAAAACATTAAATTTATTAGTAATATAAATTCTATACCAAATGCGTATCTAGAATTACATATAAATCATCTTTTACATAAGACATATAGCTCATATTTTACATAATACATTAACTGTTGGCGTACATAGACATACCATCAATGAAGAATGAATCTAAATTCTTATATTACTAGCATATCCAATCCAAGCAAAATACCTTATTCCTCACCTCACGAGAGACCACCATCCCGCCCTCCGAAGGTATGCGATCCTTCAGAGCAGGCCCATAGATTGCGGACGTACCT-----------------
		</sequence>
		<sequence>
			<taxon idref="Pc51"/>
			TTCTCATTAAACTACTTCCTGAATCATAAAAAAA--TTAATTTTTTAACAATTTAATTTTGTATACTATGTCAGTATTAAAATTTTCACAATTTCATTCACGAACAACCAAAAATAATTCACCTACTCAAATAACAACCAACACTCACATCCTATAAACTTCAAAAACACCCTACACATACCATTTTTATAGTGCTCAATACATTATATTCATATAGTACTAGATACATTATATTCATATAGTACTAAATACATTATATCTATATAGTACTAAATACATTATATTCATATAGTACTAAATACATTAAATCTATGCTTACACACATAAAATCTATGATTTAAGACATTATATGTATATAGTACATTCATTTATTTACCTCTAGCATATAATAATATACATTATACTCAAATAGTACTAAATACATAATACTCAAACAATACTAAATACATTAAATCAATGTAATAAAGACATATTATGTATGATATAAAGACATATGTATGTATATAGTACATTCATTTATTTACCACTAGCATATAAGAATGTATATTAAACTCAAATTATACTTAAAACATTAAATTTATTAGTAATATAAATTCTATACCAAATGCGTATCTAGAATTACATATAAATCATCTTTTACATAAGACATATAGCTCATATTTTACATAATACATTAACTGTTGGCGTACATAGACATACCATCAATGAAGAATGAATCTAAATTCTTATATTACTAGCATATCCAATCCAAGCAAAATACCTTATTCCTCACCTCACGAGAGACCACCATCCCGCCCTCCGAAGGTATGCGATCCTTCAGAGCAGGCCCATAGATTGCGGACGTACCTAGAACTCTTTAACTGG-
		</sequence>
		<sequence>
			<taxon idref="Pc50"/>
			-------------------------------------------------------------------------------------------------------------------------------------------------------------------------------------------------------------------------TACTAGATACATTATATTCATATAGTACTAAATACATTATATCTATATAGTACTAAATACATTATATTCATATAGTACTAAATACATTAAATCTATGCTTACACACATAAAATCTATGATTTAAGACATTATATGTATATAGTACATTCATTTATTTACCTCTAGCATATAATAATATACATTATACTCAAATAGTACTAAATACATAATACTCAAACAATACTAAATACATTAAATCAATGTAATAAAGACATATTATGTATGATATAAAGACATATGTATGTATATAGTACATTCATTTATTTACCACTAGCATATAAGAATGTATATTAAACTCAAATTATACTTAAAACATTAAATTTATTAGTAATATAAGTTCTATACCAAATGCGTATCTAGAATTACATATAAATCATCTTTTACATAAGACATATAGCTCATATTTTACATAATACATTAACTGTTGGCGTACATAGACATACCATCAATGAAGAATGAATCTAAATTCTTATATTACTAGCATATCCAATCCAAGCAAAATACCTTATTCCTCACCTCACGAGAGACCACCATCCCGCCCTCCGAAGGTATGCGATCCTTCAGAGCAGGCCCATAGATTGCGGACGTACCTAGAACTCT---------
		</sequence>
		<sequence>
			<taxon idref="Pc5"/>
			TTCTCATTAAACTACTTCCTGAATCATAAAAAAA--TTAATTTTTTAACAATTTAATTTTGTATACTATGTCAGTATTAAAATTTTCACAATTTCATTCACGAA-AACCAAAAACAATTCACCTACTTAAATAACAACCAACACTCACATCCTATAAACTTCAAAAACACCCTACACATACCATTTTTATAGTGCTTAATACATTATATTCATATAGTACTAGATACATTATATTCATATAGTACTAAATACATTATATCTATATAGTACTAAATACATTATATTCATATAGTACTAAATACATTAAATCTATGCTTACACACATAAAACCTATGATCTAAGACATTATATGTATATAGTACATTCATTTATTTACCTCTAGCATATAATAATATACATTATACTCAAATAGTACTAAATACATAATACTCAAACAATACTAAATACATTAAATTAATGTAATGAAGACATATTATGTATGATATAAAGACATATATATGTATATAGTACATTCATTTATTTACCACTAGCATATAAGAATGTATATTAAACTCAAATTATACTTAAAACATTAAATTCACTAGTAATATAAATTCTATACCAAATGCGTATCTAGAATTACATATAAATCATCTTTTACATAAGACATATAGCTCATATTTTACATAATACATTAACTGTTGGCGTACATAGACATACCATCAATGAAGAATGAATCTAAATTCTTATATTACTAGCATATCCAATCCAAGCAAAATACCTTATTCCTCACCTCACGAGAGACCACCATCCCGCCCTCCGAAGGTATGCGATCCTTCAGAGCAGGCCCATAGATTGCGGACGTACCTAGAACTCTTTAACTGG-
		</sequence>
		<sequence>
			<taxon idref="Pc49"/>
			-------------------------------AAA--TTAATTTTTTAACAATTTAATTTTGTATACTATGTCAGTATTAAAATTTTCACAATTTCATTCACGAACAACCAAAAATAATTCACCTACTTAAATAACAACCAACACTCACATCCTATAAACTTCAAAAACACCCTACACATACCACTTTTATAGTGCTTAATACATTATATTCATATAGTACTAGATACATTATATTCATATAGTACTAAATACATTATATCTATATAGTACTAAATACATTATATTCATATAGTACTAAATACATTAAATCTATGCTCACACACATAAAACCTATGATTTAAGACATTATATGTATATAGTACATTCATTTATTTACCTCTAGCATATAATAATATACATTATACTCAAATAGTACTAAATACATAATACTCAAACAATACTAAATACATTAAATTAATGTAATAAAGACATATTATGTATGATATAAAGACATGTATATGTATATAGTACATTCATTTATTTACCACTAGCATATAAGAATGTATATTAAACTCAAATTATACCTAAAACATTAAATTTATTAGTAATATAAATTCTATACCAAATGCGTATCTAGAATTACATATAAATCATCTTTTACATAAGACATATAGCTCATATTTTACATAATACATTAACTGTTGGCGTACATAGACATACCATCAATGAAGAATGAATCTAAATTCTTATATTACTAGCATATCCAATCCAAGCAAAATACCTTATTCCTCACCTCACGAGAGACCACCATCCCGCCCTCCGAAGGTATGCGATCCTTCAGAGCAGGCCCATAGATTGCGGACGTACCTAGAATTCTTTTACTG--
		</sequence>
		<sequence>
			<taxon idref="Pc48"/>
			---------------------------AAAAAAA---TAATTTTTTAACAATTTAATTTTGTATACTATGTCAGTATTAAAATTTTCACAATTTCATTCACGAA-AACCAAAAATAATTCACCTACTTAAATAACAACCAACACTCACATCCTATAAACTTCAAAAACACCCTACACATACCATTTTTATAGTGCTTAATACATTATATTCATATAGTACTAGATACATTATATTCATATAGTACTAAATACATTATATCTATATAGTACTAAATACATTATATTCATACAGTACTAAATACATTAAATCTATGCTTACACACATAAAGCCTATGATCTAAGACATTATATGTATATAGTACATTCATTTATTTACCTCTAGCATATAATAATATACATTATACTCAAATAGTACTAAATACATAATACTCAAACAATACTAAATACATTAAATTAATGTAATGAAGACATATTATGTATGATATAAAGACATATATATGTATATAGTACATTCATTTATTTACCACTAGCATATAAGAATGTATATTAAACTCAAATTATACTTAAAACATTAAATTCATTAGTAATATAAATTCTATACCAAATGCGTATCTAGAATTACATATAAATCATCTTTTACATAAGACATATAGCTCATATTTTACATAATACATTAACTGTTGGCGTACATAGACATACCATCAATGAAGAATGAATCTAAATTCTTATATTACTAGCATATCCAATCCAAGCAAAATACCTTATTCCTCACCTCACGAGAGACCACCATCCCGCCCTCCGAAGGTATGCGATCCTTCAGAGCAGGCCCATAGA-------------------------------
		</sequence>
		<sequence>
			<taxon idref="Pc47"/>
			--------------------------------------------------------------------------------------------------------------------------------------------------------------------------CCTACACATACCATTTTTATAGTGCTCAATACATTATATTCATATAGTACTAGATACATTATATTCATATAGTACTAAATACATTATACCTATATAGTACTAAATACATTATACTCATATAGTACTAAATACATTAAATCTATGCTTACACACATAAAACCTATGATTTAAGACATTATATGTATATAGTACATTCATTTATTTACCTCTAGCATATAATAATATACATTATACTCAAATAGTACTAAATACATAATACTCAAACAATACTAAATACATTAAATCAATGTAATAAAGACATATTATGTATGATATAAAGATATATATATGTATATAGTACATTCATTTATTTACCACTAGCATATAAGAATGTATATTAAACTCAAATTATACTTAAAACATTAAATTTATTAGTAATATAAATTCTATACCAAATGCGTATCTAGAATTACATATAAATCATCTTTTACATAAGACATATAGCTCATATTTTACATAATACATTAACTGTTGGCGTACATAGACATACCATCAATGAAGAATGAATCTAAATTCTTATATTACTAGCATATCCAATCCAAGCAAAATACCTTATTCCTCACCTCACGAGAGACCACCATCCCGCCCTCCGAAGGTATGCGATCCTTCAGAGCAGGCCCATAGATTGCGGACGTACCTAGAATTCTTTAACTGG-
		</sequence>
		<sequence>
			<taxon idref="Pc46"/>
			TTCTCATTAAACTACTTCCTGAATCATAAAAAAA--TTAATTTTTTAACAATTTAATTTTGTATACTATGTCAGTATTAAAATTTTCACAATTTCATTCACGAACAACCAAAA-TAATTCACCTACTCAAATAACAACCAACACTCACATCCTATAAACTTCAAAAACACCCTACACATACCATTTTTATAGTGCTCAATACATTATATTCATATAGTACTAGATACATTATATTCATATAGTACTAAATACATTATATCTATATAGTACTAAATACATTATATTCATATAGTACTAAATACATTAAATCTATGCTTACACACATAAAATCTATGATTTAAGACATTATATGTATATAGTACATTCATTTATTTACCTCTAGCATATAATAATATACATTATACTCAAATAGTACTAAATACATAATACTCAAACAATACTAAATACATTAAATCAATGTAATAAAGACATATTATGTATGATATAAAGACATATGTATGTATATAGTACATTCATTTATTTACCACTAGCATATAAGAATGTATATTAAACTCAAATTATACTTAAAACATTAAATTTATTAGTAATATAAATTCTATACCAAATGCGTATCTAGAATTACATATAAATCATCTTTTACATAAGACATATAGCTCATATTTTACATAATACATTAACTGTTGGCGTACATAGACATACCATCAATGAAGAATGAATCTAAATTCTTATATTACTAGCATATCCAATCCAAGCAAAATACCTTATTCCTCACCTCACGAGAGACCACCATCCCGCCCTCCGAAGGTATGCGATCCTTCAGAGCAGGCCCATAGATTGCGGACGTACCTAGAACTCTTTAACTGG-
		</sequence>
		<sequence>
			<taxon idref="Pc45"/>
			---------------------------AAAAAAA--TTAATTTTTTAACAATTTAATTTTGTATACTATGTCAGTATTAAAATTTTCACAATTTCATTCACGAA-AACCAAAAATAATTCACCTACTTAAATAACAACCAACACTCACATCCTATAAACTTCAAAAACACCCTACACATACCATTTTTATAGTGCTTAATACATTATATTCATATAGTACTAGATACATTATATTCATATAGTACTAAATACATTATATCTATATAGTACTAAATACATTATATTCATATAGTACTAAATACATTAAATCTATGCTTACACACATAAAGCCTATGATCTAAGACATTATATGTATATAGTACATTCATTTATTTACCTCTAGCATATAATAATATACATTATACTTAAATAGTACTAAATACATAATACTCAAACAATACTAAATACATTAAATTAATGTAATAAAGACATATTATGTATGATATAAAGACATATATATGTATATAGTACATTCATTTATTTACCACTAGCATATAAGAATGTATATTAAACTCAAATTATACTTAAAACATTAAATTCACTAGTAATATAAATTCTATACCAAATGCGTATCTAGAATTACATATAAATCATCTTTTACATAAGACATATAGCTCATATTTTACATAATACATTAACTGTTGGCGTACATAGACATACCATCAATGAAGAATGAATCTAAATTCTTATATTACTAGCATATCCAATCCAAGCAAGATACCTTATTCCTCACCTCACGAGAGACCACCATCCCGCCCTCCGAAGGTATGCGATCCTTCAGAG-------------------------------------------
		</sequence>
		<sequence>
			<taxon idref="Pc44"/>
			--------------CTTCCTGA-TCATAAAAAAA--TTAATTTTTTAACAATTTAACTTTGTATACTATGTCAGTATTAAAATTTTCACAATTTCATTCACGAA-AACCAAAAATAATTCACCTACTTAAATAACAACCAACACTCACATCCTATAAACTTCAAAAACACCCTACACATACCATTTTTATAGTGCTTAATACATTATATTCATATAGTACTAGATACATTATATTCATATAGTACTAAATACATTATATCTATATAGTACTAAATACATTATATTCATATAGTACTAAATACATTAAATCTATGCTTACACACATAAAGCCTATGATCTAAGACATTATATGTATATAGTACATTCATTTATTTACCTCTAGCATATAATAATATACATTATACTCAAATAGTACTAAATACATAATACTCAAACAATACTAAATACATTAAATTAATGTAATAAAGACATATTATGTATGATATAAAGACATATATATGTATATAGTACATTCATTTATTTACCACTAGCATATAAGAATGTATATTAAACTCAAATTATACTTAAAACATTAAATTCATTAGTAATATAAATTCTATACCAAATGCGTATCTAGAATTACATATAAWTCATCTTTTACATAAGACATATAGCTCATATTTTACATAATACATTAACTGTTGGCGTACATAGACATACCATCAATGAAGAATGAATCTAAATTCTTATATTACTAGCATATCCAATCCAAGCAAAATACCTTATTCCTCACCTCACGAGAGACCACCATCCCGCCCTCCGAAGGTATGCGATCCTTCAGAGCAGGCCCATAGATTGCGGACGTACCTAGAACTC----------
		</sequence>
		<sequence>
			<taxon idref="Pc43"/>
			TTCTCATTAAACTACTTCCTGAATCATAAAAAAA--TTAATTTTTTAACAATTTAATTTTGTATACTATGTCAGTATTAAAATTTTCACAATTTCATTCACGAACAACCAAAAATAATTCACCTACTCAAATAACAACCAACACTCACATCCTATAAACTTCAAAAACACCCTACACATACCATTTTTATAGTGCTCAATACATTATATTCATATAGTACTAGATACATTATATTCATATAGTACTAAATACATTATATCTATATAGTACTAAATACATTATATTCATATAGTACTAAATACATTAAATCTATGCTTACACACATAAAATCTATGATTTAAGACATTATATGTATATAGTACATTCATTTATTTACCTCTAGCATATAATAATATACATTATACTCAAATAGTACTAAATACATAATACTCAAACAATACTAAATACATTAAGTCAATGTAATAAAGACATATTATGTATGATATAAAGACATATGTATGTATATAGTACATTCATTTATTTACCACTAGCATATAAGAATGTATATTAAACTCAAATTATACTTAAAACATTAAATTTATTAGTAATATAAATTCTATACCAAATGCGTATCTAGAATTACATATAAATCATCTTTTACATAAGACATATAGCTCATATTTTACATAATACATTAACTGTTGGCGTACATAGACATACCATCAATGAAGAATGAATCTAAATTCTTATATTACTAGCATATCCAATCCAAGCAAAATACCTTATTCCTCACCTCACGAGAGACCACCATCCCGCCCTCCGAAGGTATGCGATCCTTCAGAGCAGGCCCATAGATTGCGGACGTACCTAGAA-------------
		</sequence>
		<sequence>
			<taxon idref="Pc42"/>
			TTCTCATTAAACTACTTCCTGAATCATAAAAAAA--TTAATTTTTTAACAATTTAATTTTGTATACTATGTCAGTATTAAAATTTTCACAATTTCATTCACGAACAACCAAAAATAATTCACCTACTTAAATAACAACCAACACTCACATCCTATAAACTTCAAAAACACCCTACACATACCATTTTTATAGTGCTCAATACATTATATTCATATAGTACTAGATACATTATATTCATATAGTACTAAATACATTATACCTATATAGTACTAAATACATTATACTCATATAGTACTAAATACATTAAATCTATGCTTACACACATAAAACCTATGATTTAAGACATTATATGTATATAGTACATTCATTTATTTACCTCTAGCATATAATAATATACATTATACTCAAATAGTACTAAATACATAATACTCAAACAATACTAAATACATTAAATTAATGTAATAAAGACATGTTATGTATGACATAAAGATATATATATGTATATAGTACATTCATTTATTTACCACTAGCATATAAGAATGTATATTAAACTCAAATTATACTTAAAACATTAAACTTATTAGTAATATAAATTCTATACCAAATGCGTATCTAGAATTACATATAAATCATCTTTTACATAAGACATATAGCTCATATTTTACATAATACATTAACTGTTGGCGTACATAGACATACCATCAATGAAGAATGAATCTAAATTCTTATATTACTAGCATATCCAATCCAAGCAAAATACCTTATTCCTCACCTCACGAGAGACCACCATCCCGCCCTCCGAAGGTATGCGATCCTTCAGAGCAGGCCCATAGATTGCGGACGTACCTAGAATTCTTTAACTGG-
		</sequence>
		<sequence>
			<taxon idref="Pc41"/>
			-----------------------------------------------------------------------------------------------------------------------------------------------------------------------------------------TTTATAGTGCTCAATACATTATATTCATATAGTACTAGATACATTATATTCATATAGTACTAAATACATTATACCTATATAGTACTAAATACATTATACTCATATAGTACTAAATACATTAAATCTATGCTTACACACATAAAACCTATGATTTAAGACATTATATGTATATAGTACATTCATTTATTTACCTCTAGCATATAATAATATACATTATACTCAAATAGTACTAAATACATAATACTCAAACAATACTAAATACATTAAATCAATGTAATAAAGACATATTATGTATGATATAAAGACATATATATGTATATAGTACATTCATTTATTTACCACTAGCATATAAGAATGTATATTAAACTCAAATTATACTTAAAACATTAAACTTATTAGTAATATAAATTCTATACCAAATGCGTATCTAGAATTACATATAAATCATCTTTTACATAAGACATATAGCTCATATTTTACATAATACATTAACTGTTGGCGTACATAGACATACCATCAATGAAGAATGAATCTAAATTCTTATATTACTAGCATATCCAATCCAAGCAAAATACCTTATTCCTCACCTCACGAGAGACCACCATCCCGCCCTCCGAAGGTATGCGATCCTTCAGAGCAGGCCCATAGATTGCGGACGTACCTAGAATT-----------
		</sequence>
		<sequence>
			<taxon idref="Pc40"/>
			-----------------------------------------------------------------------------------------------------------------------------------------------------------------------------------------TTTATAGTGCTCAATACATTATATTCATATAGTACTAGATACATTATATTCATATAGTACTAAATACATTATACCTATATAGTACTAAATACATTATACTCATATAGTACTAAATACATTAAATCTATGCTTACACACATAAAACCTATGATTTAAGACATTATATGTATATAGTACATTCATTTATTTACCTCTAGCATATAATAATATACATTATACTCAAATAGTACTAAATACATAATACTCAAACAATACTAAATACATTAAATTAATGTAATGAAGACATATTATGTATGATATAAAGATATATATATGTATATAGTACATTCATTTATTTACCACTAGCATATAAGAATGTATATTAAACTCAAATTATACTTAAAACATTAAACTTATTAGTAATATAAATTCTATACCAAATGCGTATCTAGAATTACATATAAATCATCTTTTACATAAGACATATAGCTCATATTTTACATAATACATTAACTGTTGGCGTACATAGACATACCATCAATGAAGAATGAATCTAAATTCTTATATTACTAGCATATCCAATCCAAGCAAAATACCTTATTCCTCACCTCACGAGAGACCACCATCCCGCCCTCCGAAGGTATGCGATCCTTCAGAGCAGGCCCATAGATTGCGGACGTACCTAGAATT-----------
		</sequence>
		<sequence>
			<taxon idref="Pc4"/>
			TTCTCATTAAACTACTTCCTGAATCATAAAAAAA--TTAATTTTTTAACAATTTAATTTTGTATACTATGTCAGTATTAAAATTTTCACAATTTCATTCACGAA-AACCAAAAATAATTCACCTACTTAAATAACAACCAACACTCACATCCTATAAACTTCAAAAACACCCTACACATACCATTTTTATAGTGCTTAATACATTATATTCATATAGTACTAGATACATTATATTCATATAGTACTAAATACATTATATCTATATAGTACTAAATACATTATATTCATATAGTACTAAATACATTAAATCTATGCTTACACACATAAAGCCTATGATCTAAGACATTATATGTATATAGTACATTCATTTATTTACCTCTAGCATATAATAATATACATTATACTCAAATAGTACTAAATACATAATACTCAAACAATACTAAATACATTAAATTAATGTAATAAAGACATATTATGTATGATATAAAGACATATATATGTATATAGTACATTCATTTATTTACCACTAGCATATAAGAATGTATATTAAACTCAAATTATACTTAAAACATTAAATTCATTAGTAATATAAATTCTATACCAAATGCGTATCTAGAATTACATATAAATCATCTTTTACATAAGACATATAGCTCATATTTTACATAATACATTAACTGTTGGCGTACATAGACATACCATCAATGAAGAATGAATCTAAATTCTTATATTACTAGCATATCCAATCCAAGCAAAATACCTTATTCCTCACCTCACGAGAGACCACCATCCCGCCCTCCGAAGGTATGCGATCCTTCAGAGCAGGCCCATAGATTGCGGACGTACCTAGAACTCTTTAACTGG-
		</sequence>
		<sequence>
			<taxon idref="Pc39"/>
			-----------------------------------------------------------------------------------------------------------------------------------------------------------------------------------------TTTATAGTGCTCAATACATTATATTCATATAGTACTAGATACATTATATTCATATAGTACTAAATACATTATACCTATATAGTACTAAATACATTATACTCATATAGTACTAAATACATTAAATCTATGCTTACACACATAAAACCTATGATTTAAGACATTATATGTATATAGTACATTCATTTATTTACCTCTAGCATATAATAATATACATTATACTCAAATAGTACTAAATACATAATACTCAAACAATACTAAATACATTAAATTAATGTAATAAAGACATATTATGTATGATATAAAGACATATATATGTATATAGTACATTCATTTATTTACCACTAGCATATAAGAATGTATATTAAACTCAAATTATACTTAAAACATTAAACTTATTAGTAATATAAATTCTATACCAAATGCGTATCTAGAATTACATATAAATCATCTTTTACATAAGACATATAACTCATATTTTACATAATACATTAACTGTTGGCGTACATAGACATACCATCAATGAAGAATGAATCTAAATTCTTATATTACTAGCATATCCAATCCAAGCAAAATACCTTATTCCTCACCTCACGAGAGACCACCATCCCGCCCTCCGAAGGTATGCG------------------------------------------------------
		</sequence>
		<sequence>
			<taxon idref="Pc38"/>
			-----------------------------------------------------------------------------------------------------------------------------------------------------------------------------------------TTTATAGTGCTCAATACATTATATTCATATAGTACTAGATACATTATATTCATATAGTACTAAATACATTATACCTATATAGTACTAAATACATTATACTCATATAGTACTAAATACATTAAATCTATGCTTACACACATAAAACCTATGATTTAAGACATTATATGTATATAGTACATTCATTTATTTACCTCTAGCATATAATAATATACATTATACTCAAATAGTACTAAATACATAATACTCAAACAATACTAAATACATTAAATTAATGTAATAAAGACATATTATGTATGATATAAAGACATATATATGTATATAGTACATTCATTTATTTACCACTAGCATATAAGAATGTATATTAAACTCAAATTATACTTAAAACATTAAACTTATTAGTAATATAAATTCTATACCAAATGCGTATCTAGAATTACATATAAATCATCTTTTACATAAGACATATAGCTCATATTTTACATAATACATTAACTGTTGGCGTACATAGACATACCATCAATGAAGAATGAATCTAAATTCTTATATTACTAGCATATCCAATCCAAGCAAAATACCTTATTCCTCACCTCACGAGAGACCACCATCCCGCCCTCCGAAGGTATGCG------------------------------------------------------
		</sequence>
		<sequence>
			<taxon idref="Pc37"/>
			-----------------------------------------------------------------------------------------------------------------------------------------------------------------------------------------TTTATAGTGCTTAATACATTATATTCATATAGTACTAGATACATTATATTCATATAGTACTAAATACATTATATCTATATAGTACTAAATACATTATATTCATATAGTACTAAATACATTAAATCTATGCTCACACACATAAAACCTATGATTTAAGACATTATATGTATATAGTACATTCATTTATTTACCTCTAGCATATAATAATATACATTATACTCAAATAGTACTAAATACATAATACTCAAACAATACTAAATACATTAAATTAATGTAATAAAGACATATTATGTATGATATAAAGACATGTATATGTATATAGTACATTCATTTATTTACCACTAGCATATAAGAATGTATATTAAACTCAAATTATACCTAAGACATTAAATTTATTAGTAATATAAATTCTATACCAAATGCGTATCTAGAATTACATATAAATCATCTTTTACATAAGACATATAGCTCATATTTTACATAATACATTAACTGTTGGCGTACATAGACATACCATCAATGAAGAATGAATCTAAATTCTTATATTACTAGCATATCCAATCCAAGCAAAATACCTTATTCCTCACCTCACGAGAGACCACCATCCCGCCCTCCGAAGGTATGCG------------------------------------------------------
		</sequence>
		<sequence>
			<taxon idref="Pc36"/>
			-----------------------------------------------------------------------------------------------------------------------------------------------------------------------------------------TTTATAGTGCTCAATACATTATATTCATATAGTACTAGATACATTATATTCATATAGTACTAAATACATTATACCTATATAGTACTAAATACATTATACTCATATAGTACTAAATACATTAAATCTATGCTTACACACATAAAACCTATGATTTAAGACATTATATGTATATAGTACATTCATTTATTTACCTCTAGCATATAATAATATACATTATACTCAAATAGTACTAAATACATAATACTCAAACAATACTAAATACATTAAATTAATGTAATAAAGACATATTATGTATGACATAAAGATATATATATGTATATAGTACATTCATTTATTTACCACTAGCATATAAGAATGTATATTAAACTCAAATTATACTTAAAACATTAAACTTATTAGTAATATAAATTCTATACCAAATGCGTATCTAGAATTACATATAAATCATCTTTTACATAAGACATATAGCTCATATTTTACATAATACATTAACTGTTGGCGTACATAGACATACCATCAATGAAGAATGAATCTAAATTCTTATATTACTAGCATATCCAATCCAAGCAAAATACCTTATTCCTCACCTCACGAGAGACCACCATCCCGCCCTCCGAAGGTATGCG------------------------------------------------------
		</sequence>
		<sequence>
			<taxon idref="Pc35"/>
			-----------------------------------------------------------------------------------------------------------------------------------------------------------------------------------------TTTATAGTGCTCAATACATTATATTCACATAGTACTAGATACATTATATTCATATAGTACTAAATACATTATATCTATATAGTACTAAATACATTATATTCATATAGTACTAAATACATTAAATCTATGCTTACACACATAAAATCTATGATTTAAGACATTATATGTATATAGTACATTCATTTATTTACCTCTAGCATATAATAATATACATTATACTCAAATAGTACTAAATACATAATACTCAAACAATACTAAATACATTAAATTAATGTAATAAAGACATATTATGTATGATATAAAGACATATATATGTATATAGTACATTCATTTATTTACCACTAGCATATAAGAATGTATATTAAGCTCAAATTATACTTAAAACATTAAATTTATTAGTAATATAAATTCTATACCAAATGCGTATCTAGAATTACATATAAATCATCTTTTACATAAGACATATAGCTCATATTTTACATAATACATTAACTGTTGGCGTACATAGACATACCATCAATGAAGAATGAATCTAAATTCTTATATTACTAGCATATCCAATCCAAGCAAAATACCTTATTCCTCACCTCACGAGAGACCACCATCCCGCCCTCCGAAGGTATGCG------------------------------------------------------
		</sequence>
		<sequence>
			<taxon idref="Pc34"/>
			-----------------------------------------------------------------------------------------------------------------------------------------------------------------------------------------TTTATAGTGCTTAATACATTATATTCATATAGTACTAGATACATTATATTCATATAGTACTAAATACATTATATCTATATAGTACTAAATACATTATATTCATATAGTACTAAATACATTAAATCTATGCTTACACACATAAAACCTATGATTTAAGACATTATATGTATATAGTACATTCATTTATTTACCTCTAGCATATAATAATATACATTATACTCAAATAGTACTAAATACATAATACTCAAACAATACTAAATACATTAAATTAATGTAATAAAGACATATTATGTATGATATAAAGACATGTATATGTATATAGTACATTCATTTATTTACCACTAGCATATAAGAATGTATATTAAACTCAAATTATACCTAAAACATTAAATTTATTAGTAATATAAATTCTATACCAAATGCGTATCTAGAATTACATATAAATCATCTTTTACATAAGACATATAGCTCATATTTTACATAATACATTAACTGTTGGCGTACATAGACATACCATCAATGAAGAATGAATCTAAATTCTTATATTACTAGCATATCCAATCCAAGCAAAATACCTTATTCCTCACCTCACGAGAGACCACCATCCCGCCCTCCGAAGGTATGCG------------------------------------------------------
		</sequence>
		<sequence>
			<taxon idref="Pc33"/>
			-----------------------------------------------------------------------------------------------------------------------------------------------------------------------------------------TTTATAGTGCTCAATACATTATATTCATATAGTACTAGATACATTATATTCATATAGTACTAAATACATTATACCTATATAGTACTAAATACATTATACTCATATAGTACTAAATACATTAAATCTATGCTTACACACATAAAACCTATGATTTAAGACATTATATGTATATAGTACATTCATTTATTTACCTCTAGCATATAATAATATACATTATACTCAAATAGTACTAAATACATAATACTCAGACAATACTAAATACATTAGATTAATGTAATAAAGACATATTATGTATGATATAAAGATATATATATGTATATAGTACATTCATTTATTTACCACTAGCATATAAGAATGTATATTAAACTCAAATTATACTTAAAACATTAAACTTATTAGTAATATAAATTCTATACCAAATGCGTATCTAGAATTACATATAAATCATCTTTTACATAAGACATATAGCTCATATTTTACATAATACATTAACTGTTGGCGTACATAGACATACCATCAATGAAGAATGAATCTAAATTCTTATATTACTAGCATATCCAATCCAAGCAAAATACCTTATTCCTCACCTCACGAGAGACCACCATCCCGCCCTCCGAAGGTATGCG------------------------------------------------------
		</sequence>
		<sequence>
			<taxon idref="Pc32"/>
			-----------------------------------------------------------------------------------------------------------------------------------------------------------------------------------------TTTATAGTGCTCAATACATTATATTCATATAGTACTAGATACATTATATTCATATAGTACTAAATACATTATACCTATATAGTACTAAATACATTATACTCATATAGTACTAAATACATTAAATCTATGCTTACACACATAAAACCTATGATTTAAGACATTATATGTATATAGTACATTCATTTATTTACCTCTAGCATATAATAATATACATTATACTCAAATAGTACTAAATACATAATACTCAAACAATACTAAATACATTAGATTAATGTAATAAAGACATATTATGTATGATATAAAGATATATATATGTATATAGTACATTCATTTATTTACCACTAGCATATAAGAATGTATATTAAACTCAAATTATACTTAAAACATTAAACTTATTAGTAATATAAATTCTATACCAAATGCGTATCTAGAATTACATATAAATCATCTTTTACATAAGACATATAGCTCATATTTTACATAATACATTAACTGTTGGCGTACATAGACATACCATCAATGAAGAATGAATCTAAATTCTTATATTACTAGCATATCCAATCCAAGCAAAATACCTTATTCCTCACCTCACGAGAGACCACCATCCCGCCCTCCGAAGGTATGCG------------------------------------------------------
		</sequence>
		<sequence>
			<taxon idref="Pc31"/>
			TTCTCATTAAACTACTTCCTGAATCATAAAAAAAAATTAATTTTTTAACAATTTAATTTTGTATACTATGTCAGTATTAAAATTTTCACAATTTCATTCACGAACAACCAAAAATAATTCACCTACTTAAATAACAACCAACACTCACATCCTATAAACTTCAAAAACACCCTACACATACCACTTTTATAGTGCTTAATACATTATATTCATATAGTACTAGATACATTATATTCATATAGTACTAAATACATTATATCTATATAGTACTAAATACATTATATTCATATAGTACTAAATACATTAAATCTATGCTTACACACATAAAACCTATGATTTAAGACATTATATGTATATAGTACATTCATTTATTTACCTCTAGCATATAATAATATACATTATACTCAAATAGTACTAAATACATAATACTCAAACAATACTAAATACATTAAATTAATGTAATAAAGACATATTATGTATGATATAAAGACATATATATGTATATAGTACATTCATTTATTTACCACTAGCATATAAGAATGTATATTAAACTCAAATTATACCTAAAACATTAAATTTATTAGTAATATAAATTCTATACCAAATGCGTATCTAGAATTACATATAAATCATCTTTTACATAAGACATATAGCTCATATTTTACATAATACATTAACTGTTGGCGTACATAGACATACCATCAATGAAGAGTGAATCTAAATTCTTATATTACTAGCATATCCAATCCAAGCAAAATACCTTATTCCTCACCTCACGAGAGACCACCATCCCGCCCTCCGAAGGTATGCGATCCTTCAGAGCAGGCCCATAGATTGCGGACGTACCTAGAACTCTTTTACTG--
		</sequence>
		<sequence>
			<taxon idref="Pc30"/>
			------------------------------------------------------------------------AGTATTAAAATTTTCCCAATTTCATTCACGAACAACCAAAAATAATTCACCTACTCAAATAACAACCAACACTCACATCCTATAAACTTCAAAAACACCCTACACATACCATTTTTATAGTGCTCAATACATTATATTCATATAGTACTAGATACATTATATTCATATAGTACTAAATACATTATATCTATATAGTACTAAATACATTATATTCATATAGTACTAAATACATTAAATCTATGCTTACACACATAAAATCTATGATTTAAGACATTATATGTATATAGTACATTCATTTATTTACCTCTAGCATATAATAATATACATTATACTCAAATAGTACTAAATACATAATACTCAAACAATACTAAATACATTAAATTAATGTAATAAAGACATATTATGTATGATATAAAGACATATGTATGTATATAGTACATTCATTTATTTACCACTAGCATATAAGAATGTATATTAAACTCAAATTATACTTAAAACATTAAATTTATTAGTAATATAAATTCTATACCAAATGCGTATCTAGAATTACATATAAATCATCTTTTACATAAGACATATAGCTCATATTTTACATAATACATTAACTGTTGGCGTACATAGACATACCATCAATGAAGAATGAATCTAAATTCTTATATTACTAGCATATCCAATCCAAGCAAAATACCTTATTCCTCACCTCACGAGAGACCACCATCCCGCCCTCCGAAGGTATGCG------------------------------------------------------
		</sequence>
		<sequence>
			<taxon idref="Pc3"/>
			---------------------------------------------TAACAATTTAATTTTGTATACTATGTCAGTATTAAAATTTTCACAATTTCATTCACGAA-AACCAAAAACAATTCACCTACTTAAATAACAACCAACACTCACATCCTATAAACTTCAAAAACACCCTACACATACCATTTTTATAGTGCTTAATACATTATATTCATATAGTACTAGATACATTATATTCATATAGTACTAAATACATTATATCTATATAGTACTAAATACATTATATTCATATAGTACTAAATACATTAAATCTATGCTTACACACATAAAGCCTATGATCTAAGACATTATATGTATATAGTACATTCATTTATTTACCTCTAGCATATAATAATATACATTATACTCAAATAGTACTAAATACATAATACTCAAACAATACTAAATACATTAAATTAATGTAATAAAGACATATTATGTATGATATAAAGACATATATATGTATATAGTACATTCATTTATTTACCACTAGCATATAAGAATGTATATTAAACTCAAATTATACTTAAAACATTAAATTCATTAGTAATATAAATTCTATACCAAATGCATATCTAGAATTACATATAAATCATCTTTTACATAAGACATATAGCTCATATTTTACATAATACATTAACTGTTGGCGTACATAGACATACCATCAATGAAGAATGAATCTAAATTCTTATATTACTAGCATATCCAATCCAAGCAAAATACCTTATTCCTCACCTCACGAGAGACCACCATCCCGCCCTCCGAAGGTATGCGATCCTTCAGAGCAGGCCCATAGATTGCGGACGTACCTAGAACTCTTTAACTGG-
		</sequence>
		<sequence>
			<taxon idref="Pc29"/>
			------------------------------------------------------------------------AGTATTAAAATTTTCACAATTTCATTCACGAACAACCAAAAATAATTCACCTACTTAAATAACAACCAACACTCACATCCTATAAACTTCAAAAACACCCTACACATACCACTTTTATAGTGCTTAATACATTATATTCATATAGTACTAGATACATTATATTCATATAGTACTAAATACATTATATCTATATAGTACTAAATACATTATATTCATATAGTACTAAATACATTAAATCTATGCTTACACACATAAAACCTATGATTTAAGACATTATATGTATATAGTACATTCATTTATTTACCTCTAGCATATAATAATATACATTATACTCAAATAGTACTAAATACATAATACTCAAACAATACTAAATACATTAAATTAATGTAATAAAGACATATTATGTATGATATAAAGACATGTATATGTATATAGTACATTCATTTATTTACCACTAGCATATAAGAATGTATATTAAACTCAAATTATACCTAAAACATTAAATTTATTAGTAATATAAATTCTATACCAAATGCGTATCTAGAATTACATATAAATCATCTTTTACATAAGACATATAGCTCATATTTTACATAATACATTAACTGTTGGCGTACATAGACATACCATCAATGAAGAGTGAATCTAAATCCTTATATTACTAGCATATCCAATCCAAGCAAAATACCTTATTCCTCACCTCACGAGAGACCACCATCCCGCCCTCCGAAGGTATGCG------------------------------------------------------
		</sequence>
		<sequence>
			<taxon idref="Pc28"/>
			TTCTCATTAAACTACTTCCTGAATCATAAAAAAA--TTAATTTTTTAACAATTTAATTTTGTATACTATGTCAGTATTAAAATTTTCACAATTTCATTCACGAACAACCAAAAATAATTCACCTACTCAAATAACAACCAACACTCACATCCTATAAACTTCAAAAACACCCTACACATACCATTTTTATAGTGCTCAATACATTATATTCATATAGTACTAGATACATTATATTCATATAGTACTAAATACATTATATCTATATAGTACTAAATACATTATATTCATATAGTACTAAATACATTAAATCTATGCTTACACACATAAAATCTATGATTTAAGACATTATATGTATATAGTACATTCATTTATTTACCTCTAGCATATAATAATATACATTATACTCAAATAGTACTAAATACATAATACTCAAACAATACTAAATACATTAAATTAATGTAATAAAGACATATTATGTATGATATAAAGACATATATATGTATATAGTACATTCATTTATTTACCACTAGCATATAAGAATGTATATTAAGCTCAAATTATACTTAAAACATTAAATTTATTAGTAATATAAATTCTATACCAAATGCGTATCTAGAATTACATATAAATCATCTTTTACATAAGACATATAGCTCATATTTTACATAATACATTAACTGTTGGCGTACATAGACATACCATCAATGAAGAATGAATCTAAATTCTTATATTACTAGCATATCCAATCCAAGCAAAATACCTTATTCCTCACCTCACGAGAGACCACCATCCCGCCCTCCGAAGGTATGCGATCCTTCAGAGCAGGCCCATAGATTGCGGACGTACCTAGAACTCTTTAACTG--
		</sequence>
		<sequence>
			<taxon idref="Pc27"/>
			TTCTCATTAAACTACTTCCTGAATCATAAAAAAAA--TAATTTTTTAACAATTTAATTTTGTATACTATGTCAGTATTAAAATTTTCACAATTTCATTCACGAA-AACCAAAAATAATTCACCTACTTAAATAACAACCAACACTCACATCCTATAAACTTCAAAAACACCCTACACATACCATTTTTATAGTGCTTAATACATTATATTCATATAGTACTAGATACATTATATTCATATAGTACTAAATACATTATATCTATATAGTACTAAATACATTATATTCATATAGTACTAAATACATTAAATCTATGCTTACACACATAAAGCCTATGATCTAAGACATTATATGTATATAGTACATTCATTTATTTACCTCTAGCATATAATAATATACATTATACTCAAATAGTACTAAATACATAATACTCAAACAATACTAAATACATTAAATTAATGTAATGAAGACATATTATGTATGATATAAAGACATATATATGTATATAGTACATTCATTTATTTACCACTAGCATATAAGAATGTATATTAAACTCAAATTATACTTAAAACATTAAATTCATTAGTAATATAAATTCTATACCAAATGCGTATCTAGAATTACATATAAATCATCTTTTACATAAGACATATAGCTCATATTTTACATAATACATTAACTGTTGGCGTACATAGACATACCATCAATGAAGAATGAATCTAAATTCTTATATTACTAGCATATCCAATCCAAGCAAAATACCTTATTCCTCACCTCACGAGAGACCACCATCCCGCCCTCCGAAGGTATGCGATCCTTCAGAGCAGGCCCATAGATTGCGGACGTACCTAGAACTCTTTAACTGG-
		</sequence>
		<sequence>
			<taxon idref="Pc26"/>
			TTCTCATTAAACTACTTCCTGAATCATAAAAAAAAAATAATTTTTTAACAATTTAATTTTGTATACTATGTCAGTATTAAAATTTTCACAATTTCATTCACGAA-AACCAAAAATAATTCACCTACTTAAATAACAACCAACACTCACATCCTATAAACTTCAAAAACACCCTACACATACCATTTTTATAGTGCTTAATACATTATATTCATATAGTACTAGATACATTATATTCATATAGTACTAAATACATTATATCTATATAGTACTAAATACATTATATTCATATAGTACTAAATACATTAAATCTATGCTTACACACATAAAGCCTATGATCTAAGACATTATATGTATATAGTACATTCATTTATTTACCTCTAGCATATAATAATATACATTATACTCAAATAGTACTAAATACATAATACTCAAACAATACTAAATACATTAAATTAATGTAATGAAGACATATTATGTATGATATAAAGACATATATATGTATATAGTACATTCATTTATTTACCACTAGCATATAAGAATGTATATTAAACTCAAATTATACTTAAAACATTAAATTCATTAGTAATATAAATTTTATACCAAATGCGTATCTAGAATTACATATAAATCATCTTTTACATAAGACATATAGCTCATATTTTACATAATACATTAACTGTTGGCGTACATAGACATACCATCAATGAAGAATGAATCTAAATTCTTATATTACTAGCATATCCAATCCAAGCAAAATACCTTATTCCTCACCTCACGAGAGACCACCATCCCGCCCTCCGAAGGTATGCGATCCTTCAGAGCAGGCCCATAGATTGCGGACGTACCTAGAACTCTTTAACTGG-
		</sequence>
		<sequence>
			<taxon idref="Pc25"/>
			TTCTCATTAAACTACTTCCTGAATCATAAAAAAAA--TAATTTTTTAACAATTTAATTTTGTATACTATGTCAGTATTAAAATTTTCACAATTTCATTCACGAA-AACCAAAAATAATTCACCTACTTAAATAACAACCAACACTCACATCCTATAAACTTCAAAAACACCCTACACATACCATTTTTATAGTGCTTAATACATTATATTCATATAGTACTAGATACATTATATTCATATAGTACTAAATACATTATATTCATATAGTACTAAATACATTATATTCATATAGTACTAAATACATTAAATCTATGCTTACACACATAAAGCCTATGATCTAAGACATTATATGTATATAGTACATTCATTTATTTACCTCTAGCATATAATAATATACATTATACTCAAATAGTACTAAATACATAATACTCAAACAATACTAAATACATTAAATTAATGTAATGAAGACATATTATGTATGATATAAAGACATATATATGTATATAGTACATTCATTTATTTACCACTAGCATATAAGAATGTATATTAAACTCAAATTATACTTAAAACATTAAATTCATTAGTAATATAAATTCTATACCAAATGCGTATCTAGAATTACATATAAATCATCTTTTACATAAGACATATAGCTCATATTTTACATAATACATTAACTGTTGGCGTACATAGACATACCATCAATGAAGAATGAATCTAAATTCTTATATTACTAGCATATCCAATCCAAGCAAAATACCTTATTCCTCACCTCACGAGAGACCACCATCCCGCCCTCCGAAGGTATGCGATCCTTCAGAGCAGGCCCATAGATTGCGGACGTACCTAGAACTCTTTAACTGG-
		</sequence>
		<sequence>
			<taxon idref="Pc24"/>
			TTCTCATTAAACTACTTCCTGAATCATAAAAAAA--TTAATTTTTTAACAATTTAATTTTGTATACTATGTCAGTATTAAAATTTTCACAATTTCATTCACGAA-AACCAAAAACAATTCACCTACTTAAATAACAACCAACACTCACATCCTATAAACTTCAAAAACACCCTACACATACCATTTTTATAGTGCTTAATACATTATATTCATATAGTACTAGATACATTATATTCATATAGTACTAAATACATTATATCTATATAGTACTAAATACATTATATTCATATAGTACTAAATACATTAAATCTATGCTTACACACATAAAGCCTATGATCTAAGACATTATATGTATATAGGACATTCATTTATTTACCTCTAGCATATAATAATATACATTATACTCAAATAGTACTAAATACATAATACTCAAACAATACTAAATACATTAAATTAATGTAATGAAGACATATTATGTATGATATAAAGACATATATATGTATATAGTACATTCATTTATTTACCACTAGCATATAAGAATGTATATTAAACTCAAATTATACTCAAAACATTAAATTCATTAGTAATATAAATTCTATACCAAATGCGTATCTAGAATTACATATAAATCATCTTTTACATAAGACATATAGCTCATATTTTACATAATACATTAACTGTTGGCGTACATAGACATACCATCAATGAAGAATGAATCTAAATTCTTATATTACTAGCATATCCAATCCAAGCAAAATACCTTATTCCTCACCTCACGAGAGACCACCATCCCGCCCTCCGAAGGTATGCGATCCTTCAGAGCAGGCCCATAGATTGCGGACGTACCTAGAACTCTTTAACTGG-
		</sequence>
		<sequence>
			<taxon idref="Pc23"/>
			TTCTCATTAAACTACTTCCTGAATCATAAAAAAAAATTAATTTTTTAACAATTTAATTTTGTATACTATGTCAGTATTAAAATTTTCACAATTTCATTCACGAA-AACCAAAAACAATTCACCTACTTAAATAACAACCAACACTCACATCCTATAAACTTCAAAAACATCCTACACATACCATTTTTATAGTGCTTAATACATTATATTCATATAGTACTAGATACATTATATTCATATAGTACTAAATACATTATATCTACATAGTACTAAATACATTATATTCATATAGTACTAAATACATTAAATCTATGCTTACACACATAAAGTCTATGATCTAAGACATTATATGTATATAGTACATTCATTTATTTACCTCTAGCATATAATAATATACATTATACTCAAATAGTACTAAATACATAATACTCAAACAATACTAAATACATTAAATTAATGTAATGAAGACATATTATGTATGATATAAAGACATATATATGTATATAGTACATTCATTTATTTACCACTAGCATATAAGAATGTATATTAAACTCAAATTATACTTAAAACATTAAATTCATTAGTAATATAAATTCTATACCAAATGCGTATCTAGAATTACATATAAATCATCTTTTACATAAGACATATAGCTCATATTTTACATAATACATTAACTGTTGGCGTACATAGACATACCATCAATGAAGAATGAATCTAAATTCTTATATTACTAGCATATCCAATCCAAGCAAAATACCTTATTCCTCACCTCACGAGAGACCACCATCCCGCCCTCCGAAGGTATGCGATCCTTCAGAGCAGGCCCATAGATTGCGGACGTACCTAGAACTCTTTAACTGG-
		</sequence>
		<sequence>
			<taxon idref="Pc22"/>
			TTCTCATTAAACTACTTCCTGAATCATAAAAAAAAATTAATTTTTTAACAATTTAATTTTGTATACTATGTCAGTATTAAAATTTTCACAATTTCATTCACGAA-AACCAAAAATAATTCACCTACTTAAATAACAACCAACACTCACATCCTATAAACTTCAAAAACACCCTACACATACCATTTTTATAGTGCTTAATACATTATATTCATATAGTACTAGATACATTATATTCATATAGTACTAAATACATTATATCTATATAGTACTAAATACATTATATTCATATAGTACTAAATACATTAAATCTATGCTTACACACATAAAGCCTATGATCTAAGACATTATATGTATATAGTACATTCATTTATTTACCCCTAGCATATAATAATATACATTATACTCAAATAGTACTAAATACATAATACTCAAACAATACTAAATACATTAAATCAATGTAATGAAGACATATTATGTATGATATAAAGACATGTATATGTATATAGTACATTCATTTATTTACCACTAGCATATAAGAATGTATATTAAACTCAAATTATACTTAAAACATTAAATTCATTAGTAATATAAATTCTATACCAAATGCGTATCTAGAATTACATATAAATCATCTTTTACATAAGACATATAGCTCATATTTTACATAATACATTAACTGTTGGCGTACATAGACATACCATCAATGAAGAATGAATCTAAATTCTTATATTACTAGCATATCCAATCCAAGCAAAATACCTTATTCCTCACCTCACGAGAGACCACCATCCCGCCCTCCGAAGGTATGCGATCCTTCAGAGCAGGCCCATAGATTGCGGACGTACCTAGAACTCTTTAACTGG-
		</sequence>
		<sequence>
			<taxon idref="Pc21"/>
			TTCTCATTAAACTACTTCCTGAATCATAAAAAAAA-TTAATTTTTTAACAATTTAATTTTGTATACTATGTCAGTATTAAAATTTTCACAATTTCATTCACGAA-AACCAAAAATAATTCACCTACTTAAATAACAACCAACACTCACATCCTATAAACTTCAAAAACACCCTACACATACCATTTTTATAGTGCTTAATACATTATATTCATATAGTACTAGATACATTATATTCATATAGTACTAAATACATTATATCTATATAGTACTAAATACATTATATTCATATAGTACTAAATACATTAAATCTATGCTTACACACATAAAGCCTATGATCTAAGACATTATATGTATATAGTACATTCATTTATTTACCCCTAGCATATAATAATATACATTATACTCAAATAGTACTAAATACATAATACTCAAACAATACTAAATACATTAAATCAATGTAATGAAGACATATTATGTATGATATAAAGACATATATATGTATATAGTACATTCATTTATTTACCACTAGCATATAAGAATGTATATTAAACTCAAATTATACTTAAAACATTAAATTCATTAGTAATATAAATTCTATACCAAATGCGTATCTAGAATTACATATAAATCATCTTTTACATAAGACATATAGCTCATATTTTACATAATACATTAACTGTTGGCGTACATAGACATACCATCAATGAAGAATGAATCTAAATTCTTATATTACTAGCATATCCAATCCAAGCAAAATACCTTATTCCTCACCTCACGAGAGACCACCATCCCGCCCTCCGAAGGTATGCGATCCTTCAGAGCAGGCCCATAGATTGCGGACGTACCTAGAACTCTTTAACTGG-
		</sequence>
		<sequence>
			<taxon idref="Pc20"/>
			TTCTCATTAAACTACTTCCTGAATCATAAAAAAAA-TTAATTTTTTAACAATTTAATTTTGTATACTATGTCAGTATTAAAATTTTCACAATTTCATTCACGAA-AACCAAAAATAATTCACCTACTTAAATAACAACCAACACTCACATCCTATAAACTTCAAAAACACCCTACACATACCATTTTTATAGTGCTTAATACATTATATTCATATAGTACTAGATACATTATATTCATATAGTACTAAATACATTATATCTATATAGTACTAAATACATTATATTCATATAGTACTAAATACATTAAATCTATGCTTACACACATAAAGCCTATGATCTAAGACATTATATGTATATAGTACATTCATTTATTTACCCCTAGCATATAATAATATACATTATACTCAAATAGTACTAAATACATAATACTCAAACAATACTAAATACATTAAATCAATGTAATGAAGACATATTATGTATGATATAAAGACATATATATGTATATAGTACATTCATTTATTTACCACTAGCATATAAGAATGTATATTAAACTCAAATTATACTTAAAACATTAAATTCACTAGTAATATAAATTCTATACCAAATGCGTATCTAGAATTACATATAAATCATCTTTTACATAAGACATATAGCTCATATTTTACATAATACATTAACTGTTGGCGTACATAGACATACCATCAATGAAGAATGAATCTAAATTCTTATATTACTAGCATATCCAATCCAAGCAAAATACCTTATTCCTCACCTCACGAGAGACCACCATCCCGCCCTCCGAAGGTATGCGATCCTTCAGAGCAGGCCCATAGATTGCGGACGTACCTAGAACTCTTTAACTGG-
		</sequence>
		<sequence>
			<taxon idref="Pc2"/>
			TTCTCATTAAACTACTTCCTGAATCATAAAAAAA--TTAATTTTTTAACAATTTAATTTTGTATACTATGTCAGTATTAAAATTTTCACAATTTCATTCACGAA-AACCAAAAACAATTCACCTACTTAAATAACAACCAACACTCACATCCTATAAACTTCAAAAACACCCTACACATACCATTTTTATAGTGCTTAATACATTATATTCATATAGTACTAGATACATTATATTCATATAGTACTAAATACATTATATCTATATAGTACTAAATACATTATATTCATATAGTACTAAATACATTAAATCTATGCTTACACACATAAAGCCTATGATCTAAGACATTATATGTATATAGTACATTCATTTATTTACCTCTAGCATATAATAATATACATTATACTCAAATAGTACTAAATACATAATACTCAAACAATACTAAATACATTAAATTAATGTAATGAAGACATATTATGTATGATATAAAGACATATATATGTATATAGTACATTCATTTATTTACCACTAGCATATAAGAATGTATATTAAACTCAAATTATACTTAAAACATTAAATTCATTAGTAATATAAATTCTATACCAAATGCGTATCTAGAATTACATATAAATCATCTTTTACATAAGACATATAGCTCATATTTTACATAATACATTAACTGTTGGCGTACATAGACATACCATCAATGAAGAATGAATCTAAATTCTTATATTACTAGCATATCCAATCCAAGCAAAATACCTTATTCCTCACCTCACGAGAGACCACCATCCCGCCCTCCGAAGGTATGCGATCCTTCAGAGCAGGCCCATAGATTGCGGACGTACCTAGAACTCTTTAACTGG-
		</sequence>
		<sequence>
			<taxon idref="Pc19"/>
			TTCTCATTAAACTACTTCCTGAATCATAAAAAAA--TTAATTTTTTAACAATTTAATTTTGTATACTATGTCAGTATTAAAATTTTCACAATTTCATTCACGAA-AACCAAAAATAATTCACCTACTTAAATAACAACCAACACTCACATCCTATAAACTTCAAAAACACCCTACACATACCATTTTTATAGTGCTTAATACATTATATTCATATAGTACTAGATACATTATATTCATATAGTACTAAATACATTATATCTATATAGTACTAAATACATTATATTCATATAGTACTAAATACATTAAATCTATGCTTACACACATAAAACCTATGATCTAAGACATTATATGTATATAGTACATTCATTTATTTACCTCTAGCATATAATAATATACATTATACTCAAATAGTACTAAATACATAATACTCAAACAATACTAAATACATTAAATTAATGTAATGAAGACATATTATGTATGATATAAAGACATATATATGTATATAGTACATTCATTTATTTACCACTAGCATATAAGAATGTATATTAAACTCAAATTATACTTAAAACATTAAATTCATTAGTAATATAAATTCTATACCAAATGCGTATCTAGAATTACATATAAATCATCTTTTACATAAGACATATAGCTCATATTTTACATAATACATTAACTGTTGGCGTACATAGACATACCATCAATGAAGAATGAATCTAAATTCTTATATTACTAGCATATCCAATCCAAGCAAAATACCTTATTCCTCACCTCACGAGAGACCACCATCCCGCCCTCCGAAGGTATGCGATCCTTCAGAGCAGGCCCATAGATTGCGGACGTACCTAGAACTCTTTAACTGG-
		</sequence>
		<sequence>
			<taxon idref="Pc18"/>
			TTCTCATTAAACTACTTCCTGAATCATAAAAAAA--TTAATTTTTTAACAATTTAATTTTGTATACTATGTCAGTATTAAAATTTTCACAATTTCATTCACGAA-AACCAAAAATAATTCACCTACTTAAATAACAACCAACACTCACATCCTATAAACTTCAAAAACACCCTACACATACCATTTTTATAGTGCTTAATACATTATATTCATATAGTACTAAATACATTATATTCACATAGTACTAAATACATTATATCTATATAGTACTAAATACATTATATTCATATAGTACTAAATACATTAAATCTATGCTTACACACATAAAACCTATGATCTAAGACATTATATGTATATAGTACATTCATTTATTTACCTCTAGCATATAATAATATACATTATACTCAAATAGTACTAAATACATAATACTCAAACAATACTAAATACATTAAATTAATGTAATAAAGACATATTATGTATGATATAAAGACATATATATGTATATAGTACATTCATTTATTTACCACTAGCATATAAGAATGTATATTAAACTCAAATTATACTTAAAACATTAAATTCATTAGTAATATAAATTCTATACCAAATGCGTATCTAGAATTACATATAAATCATCTTTTACATAAGACATATAACTCATATTTTACATAATACATTAACTGTTGGCGTACATAGACATACCATCAATGAAGAATGAATCTAAATTCTTATATTACTAGCATATCCAATCCAAGCAAAATACCTTATTCCTCACCTCACGAGAGACCACCATCCCGCCCTCCGAAGGTATGCGATCCTTCAGAGCAGGCCCATAGATTGCGGACGTACCTAGAACTCTTTAACTGG-
		</sequence>
		<sequence>
			<taxon idref="Pc17"/>
			TTCTCATTAAACTACTTCCTGAATCATAAAAAAA--TTAATTTTTTAACAATTTAATTTTGTATACTATGTCAGTATTAAAATTTTCACAATTTCATTCACGAA-AACCAAAAATAATTCACCTACTTAAATAACAACCAACACTCACATCCTATAAACTTCAAAAACACCCTACACATACCATTTTTATAGTGCTTAATACATTATATTCATATAGTACTAAATACATTATATTCACATAGTACTAAATACATTATATCTATATAGTACTAAATACATTATATTCATATAGTACTAAATACATTAAATCTATGCTTACACACATAAAACCTATGATCTAAGACATTATATGTATATAGTACATTCATTTATTTACCTCTAGCATATAATAATATACATTATACTCAAATAGTACTAAATACATAATACTCAAACAATACTAAATACATTAAATTAATGTAATAAAGACATATTATGTATGATATAAAGACATATATATGTATATAGTACATTCATTTATTTACCACTAGCATATAAGAATGTATATTAAACTCAAATTATACTTAAAACATTAAATTCATTAGTAATATAAATTCTATACCAAATGCGTATCTAGAATTACATATAAATCATCTTTTACATAAGACATATAGCTCATATTTTACATAATACATTAACTGTTGGCGTACATAGACATACCATCAATGAAGAATGAATCTAAATTCTTATATTACTAGCATATCCAATCCAAGCAAAATACCTTATTCCTCACCTCACGAGAGACCACCATCCCGCCCTCCGAAGGTATGCGATCCTTCAGAGCAGGCCCATAGATTGCGGACGTACCTAGAACTCTTTAACTGG-
		</sequence>
		<sequence>
			<taxon idref="Pc16"/>
			TTCTCATTAAACTACTTCCTGAATCATAAAAAAA--TTAATTTTTTAACAATTTAATTTTGTATACTATGTCAGTATTAAAATTTTCACAATTTCATTCACGAA-AACCAAAAATAATTCACCTACTTAAATAACAACCAACACTCACATCCTATAAGCTTCAAAAACACCCTACACATACCATTTTTATAGTGCTTAATACATTATATTCATATAGTACTAGATACATTATATTCATATAGTACTAAATACATTATATCTATATAGTACTAAATACATTATATTCATATAGTACTAAATACATTAAATCTATGCTTACACACATAAAACCTATGATCTAAGACATTATATGTATATAGTACATTCATTTATTTACCTCTAGCATATAATAATATACATTATACTCAAATAGTACTAAATACATAATACTCAAACAATACTAAATACATTAAATTAATGTAACAAAGACATATTATGTATGATATAAAGACATATATATGTATATAGTACATTCATTTATTTACCACTAGCATATAAGAATGTATATTAAACTCAAATTATACTTAAAACATTAAATTCATTAGTAATATAAATTCTATACCAAATGCGTATCTAGAATTACATATAAATCATCTTTTACATAAGACATATAACTCATATTTTACATAATACATTAACTGTTGGCGTACATAGACATATCATCAATGAAGAATGAATCTAAATTCTTATATTACTAGCATATCCAATCCAAGCAAAATACCTTATTCCTCACCTCACGAGAGACCACCATCCCGCCCTCCGAAGGTATGCGATCCTTCAGAGCAGGCCCATAGATTGCGGACGTACCTAGAACTCTTTAACTGG-
		</sequence>
		<sequence>
			<taxon idref="Pc15"/>
			TTCTCATTAAACTACTTCCTGAATCATAAAAAAA--TTAATTTTTTAACAATTTAATTTTGTATACTATGTCAGTATTAAAATTTTCACAATTTCATTCACGAACAACCAAAAATAATTCACCTACTTAAATAACAACCAACACTCACATCCTATAAACTTCAAAAACACCCTACACATACCATTTTTATAGTGCTCAATACATTACATTCATATAGTACTAGATACATTATATTCATATAGTACTAAATACATTATACCTATATAGTACTAAATACATTATACTCATATAGTACTAAATACATTAAATCTATGCTTACACACATAAAACCTATGATTTAAGACATTATATGTATATAGTACATTCATTTATTTACCTCTAGCATATAATAATATACATTATACTCAAATAGTACTAAATACATAATACTCAAACAATACTAAATACATTAAATTAATGTAATAAAGACATATTATGTATGATATAAAGATATATATATGTATATAGTACATTCATTTATTTACCACTAGCATATAAGAATGTATATTAAACTCAAATTATACTTAAAACATTAAACTTATTAGTAATATAAATTCTATACCAAATGCGTATCTAGAATTACATATAAATCATCTTTTACATAAGACATATAGCTCATATTTTACATAATACATTAACTGTTGGCGTACATAGACATACCATCAATGAAGAATGAATCTAAATTCTTATATTACTAGCATATCCAATCCAAGCAAAATACCTTATTCCTCACCTCACGAGAGACCACCATCCCGCCCTCCGAAGGTATGCGATCCTTCAGAGCAGGCCCATAGATTGCGGACGTACCTAGAATTCTTTAACTGG-
		</sequence>
		<sequence>
			<taxon idref="Pc14"/>
			TTCTCATTAAACTACTTCCTGAATCATAAAAAAA--TTAATTTTTTAACAATTTAATTTTGTATACTATGTCAGTATTAAAATTTTCACAATTTCATTCACGAACAACCAAAAATAATTCACCTACTTAAATAACAACCAACACTCACATCCTATAAACTTCAAAAACACCCTACACATACCATTTTTATAGTGCTCAATACATTATATTCATATAGTACTAGATACATTATATTCATATAGTACTAAATACATTATACCTATATAGTACTAAATACATTATACTCATATAGTACTAAATACATTAAATCTATGCTTACACACATAAAACCTATGATTTAAGACATTATATGTATATAGTACATTCATTTATTTACCTCTAGCATATAATAATATACATTATACTCAAATAGTACTAAATACATAATACTCAAACAATACTAAATACATTAAATCAATGTAATAAAGACATATTATGTATGATATAAAGATATATATATGTATATAGTACATTCATTTATTTACCACTAGCATATAAGAATGTATATTAAACTCAAATTATACTTAAAACATTAAACTTATTAGTAATATAAATTCTATACCAAATGCGTATCTAGAATTACATATAAATCATCTTTTACATAAGACATATAGCTCATATTTTACATAATACATTAACTGTTGGCGTACATAGACATACCATCAATGAAGAATGAATCTAAATTCTTATATTACTAGCATATCCAATCCAAGCAAAATACCTTATTCCTCACCTCACGAGAGACCACCATCCCGCCCTCCGAAGGTATGCGATCCTTCAGAGCAGGCCCATAGATTGCGGACGTACCTAGAATTCTTTAACTGG-
		</sequence>
		<sequence>
			<taxon idref="Pc13"/>
			TTCTCATTAAACTACTTCCTGAATCATAAAAAAAA-TTAATTTTTTAACAATTTAATTTTGTATACTATGTCAGTATTAAAATTTTCACAATTTCATTCACGAACAACCAAAAATAATTCACCTACTTAAATAACAACCAACACTCACATCCTATAAACTTCAAAAACACCCTACACATACCACTTTTATAGTGCTTAATACATTATATTCATATAGTACTAGATACATTATATTCATATAGTACTAAATACATTATATCTATATAGTACTAAATACATTATATTCATATAGTACTAAATACATTAAATCTATGCTTACACACATAAAACCTATGATTTAAGACATTATATGTATATAGTACATTCATTTATTTACCTCTAGCATATAATAATATACATTATACTCAAATAGTACTAAATACATAATACTCAAACAATACTAAATACATTAAATTAATGTAATAAAGACATATTATGTATGATATAAAGACATGTATATGTATATAGTACATTCATTTATTTACCACTAGCATATAAGAATGTATATTAAACTCAAATTATACCTAAAACATTAAATTTATTAGTAATATAAATTCTATACCAAATGCGTATCTAGAATTACATATAAATCATCTTTTACATAAGACATATAGCTCATATTTTACATAATACATTAACTGTTGGCGTACATAGACATACCATCAATGAAGAGTGAATCTAAATTCTTATATTACTAGCATATCCAATCCAAGCAAAATACCTTATTCCTCACCTCACGAGAGACCACCATCCCGCCCTCCGAAGGTATGCGATCCTTCAGAGCAGGCCCATAGATTGCGGACGTACCTAGAACTCTTTTACTGG-
		</sequence>
		<sequence>
			<taxon idref="Pc12"/>
			TTCTCATTAAACTACTTCCTGAATCATAAAAAAAAATTAATTTTTTAACAATTTAATTTTGTATACTATGTCAGTATTAAAATTTTCACAATTTCATTCACGAACAACCAAAAATAATTCACCTACTTAAATAACAACCAACACTCACATCCTATAAACTTCAAAAACACCCTACACATACCACTTTTATAGTGCTTAATACATTATATTCATATAGTACTAGATACATTATATTCATATAGTACTAAATACATTATATCTATATAGTACTAAATACATTATATTCATATAGTACTAAATACATTAAATCTATGCTTACACACATAAAACCTATGATTTAAGACATTATATGTATATAGTACATTCATTTATTTACCTCTAGCATATAATAATATACATTATACTCAAATAGTACTAAATACATAATACTCAAACAATACTAAATACATTAAATTAATGTAATAAAGACATATTATGTATGATATAAAGACATATATATGTATATAGTACATTCATTTATTTACCACTAGCATATAAGAATGTATATTAAACTCAAATTATACCTAAAACATTAAATTTATTAGTAATATAAATTCTATACCAAATGCGTATCTAGAATTACATATAAATCATCTTTTACATAAGACATATAGCTCATATTTTACATAATGCATTAACTGTTGGCGTACATAGACATACCATCAATGAAGAGTGAATCTAAATTCTTATATTACTAGCATATCCAATCCAAGCAAAATACCTTATTCCTCACCTCACGAGAGACCACCATCCCGCCCTCCGAAGGTATGCGATCCTTCAGAGCAGGCCCATAGATTGCGGACGTACCTAGAACTCTTTTACTGG-
		</sequence>
		<sequence>
			<taxon idref="Pc11"/>
			TTCTCATTAAACTACTTCCTGAATCATAAAAAAA--TTAATTTTTTAACAATTTAATTTTGTATACTATGTCAGTATTAAAATTTTCACAATTTCATTCACGAA-AACCAAAAACAATTCACCTACTTAAATAACAACCAACACTCACATCCTATAAACTTCAAAAACACCCTACACATACCATTTTTATAGTGCTTAATACATTATATTCATATAGTACTAGATACATTATATTCATATAGTACTAAATACATTATATCTATATAGTACTAAATACATTATATTCATATAGTACTAAATACATTAAATCTATGCTTACACACATAAAACCTATGATCTAAGACATTATATGTATATAGTACATTCATTTATTTACCTCTAGCATATAATAATATACATTATACTCAAATAGTACTAAATACATAATACTCAAACAATACTAAATACATTAAATTAATGTAATAAAGACATATTATGTATGATATAAAGACATATATATGTATATAGTACATTCATTTATTTACCACTAGCATATAAGAATGTATATTAAACTCAAATTATACTTAAAACATTAAATTCATTAGTAATATAAATTCTATACCAAATGCATATCTAGAATTACATATAAATCATCTTTTACATAAGACATATAGCTCATATTTTACATAATACATTAACTGTTGGCGTACATAGACATACCATCAATGAAGAATGAATCTAAATTCTTATATTACTAGCATATCCAATCCAAGCAAAATACCTTATTCCTCACCTCACGAGAGACCACCATCCCGCCCTCCGAAGGTATGCGATCCTTCAGAGCAGGCCCATAGATTGCGGACGTACCTAGAACTCTTTAACTGG-
		</sequence>
		<sequence>
			<taxon idref="Pc10"/>
			---------------------------------------------------TTTAATTTTGTATACTATGTCAGTATTAAAATTTTCACAATTTCATTCACGAA-AACCAAAAACAATTCACCTACTTAAATAACAACCAACACTCACATCCTATAAACTTCAAAAACACCCTACACATACCATTTTTATAGTGCTTAATACATTATATTCATATAGTACTAGATACATTATATTCATATAGTACTAAATACATTATATCTATATAGTACTAAATACATTATATTCATATAGTACTAAATACATTAAATCTATGCTTACACACATAAAGCCTATGATCTAAGACATTATATGTATATAGTACATTCATTTATTTACCTCTAGCATATAATAATATACATTATACTCAAATAGTACTAAATACATAATACTCAAACAATACTAAATACATTAAATTAATGTAATAAAGACATATTATGTATGATATAGAGACATATATATGTATATAGTACATTCATTTATTTACCACTAGCATATAAGAATGTATATTAAACTCAAATTATACTTAAAACATTAAATTCATTAGTAATATAAATTCTATACCAAATGCATATCTAGAATTACATATAAATCATCTTTTACATAAGACATATAGCTCATATTTTACATAATACATTAACTGTTGGCGTACATAGACATACCATCAATGAAGAATGAATCTAAATTCTTATATTACTAGCATATCCAATCCAAGCAAAATACCTTATTCCTCACCTCACGAGAGACCACCATCCCGCCCTCCGAAGGTATGCGATCCTTCAGAGCAGGCCCATAGATTGCGGACGTACCTAGAACTCTTTAACTGG-
		</sequence>
		<sequence>
			<taxon idref="Pc1"/>
			TTCTCATTAAACTACTTCCTGAATCATAAAAAAA--TTAATTTTTTAACAATTTAATTTTGTATACTATGTCAGTATTAAAATTTTCACAATTTCATTCACGAA-AACCAAAAATAATTCACCTACTTAAATAACAACCAACACTCACATCCTATAAGCTTCAAAAACACCCTACACATACCATTTTTATAGTGCTTAATACATTATATTCATATAGTACTAGATACATTATATTCATATAGTACTAAATACATTATATCTATATAGTACTAAATACATTATATTCATATAGTACTAAATACATTAAATCTATGCTTACACACATAAAACCTATGATCTAAGACATTATATGTATATAGTACATTCATTTATTTACCTCTAGCATATAATAATATACATTATACTCAAATAGTACTAAATACATAATACTCAAACAATACTAAATACATTAAATTAATGTAATAAAGACATATTATGTATGATATAAAGACATATATATGTATATAGTACATTCATTTATTTACCACTAGCATATAAGAATGTATATTAAACTCAAATTATACTTAAAACATTAAATTCATTAGTAATATAAATTCTATACCAAATGCGTATCTAGAATTACATATAAATCATCTTTTACATAAGACATATAACTCATATTTTACATAATACATTAACTGTTGGCGTACATAGACATATCATCAATGAAGAATGAATCTAAATTCTTATATTACTAGCATATCCAATCCAAGCAAAATACCTTATTCCTCACCTCACGAGAGACCACCATCCCGCCCTCCGAAGGTATGCGATCCTTCAGAGCAGGCCCATAGATTGCGGACGTACCTAGAACTCTTTAACTGG-
		</sequence>
	</alignment>

	<!-- The unique patterns from 1 to end                                       -->
	<!-- npatterns=129                                                           -->
	<patterns id="patterns" from="1" strip="false">
		<alignment idref="alignment"/>
	</patterns>

	<!-- This is a simple constant population size coalescent model              -->
	<!-- that is used to generate an initial tree for the chain.                 -->
	<constantSize id="initialDemo" units="years">
		<populationSize>
			<parameter id="initialDemo.popSize" value="100.0"/>
		</populationSize>
	</constantSize>

	<!-- Generate a random starting tree under the coalescent process            -->
	<coalescentSimulator id="startingTree">
		<taxa idref="taxa"/>
		<constantSize idref="initialDemo"/>
	</coalescentSimulator>

	<!-- Generate a tree model                                                   -->
	<treeModel id="treeModel">
		<coalescentTree idref="startingTree"/>
		<rootHeight>
			<parameter id="treeModel.rootHeight"/>
		</rootHeight>
		<nodeHeights internalNodes="true">
			<parameter id="treeModel.internalNodeHeights"/>
		</nodeHeights>
		<nodeHeights internalNodes="true" rootNode="true">
			<parameter id="treeModel.allInternalNodeHeights"/>
		</nodeHeights>
	</treeModel>

	<!-- Generate a generalizedSkyLineLikelihood for Bayesian Skyline            -->
	<generalizedSkyLineLikelihood id="skyline" linear="false">
		<populationSizes>
			<parameter id="skyline.popSize" dimension="4" value="100.0" lower="0.0"/>
		</populationSizes>
		<groupSizes>
			<parameter id="skyline.groupSize" dimension="4"/>
		</groupSizes>
		<populationTree>
			<treeModel idref="treeModel"/>
		</populationTree>
	</generalizedSkyLineLikelihood>
	<exponentialMarkovLikelihood id="eml1" jeffreys="true">
		<chainParameter>
			<parameter idref="skyline.popSize"/>
		</chainParameter>
	</exponentialMarkovLikelihood>

	<!-- The strict clock (Uniform rates across branches)                        -->
	<strictClockBranchRates id="branchRates">
		<rate>
			<parameter id="clock.rate" value="5.0E-8"/>
		</rate>
	</strictClockBranchRates>

	<!-- The HKY substitution model (Hasegawa, Kishino & Yano, 1985)             -->
	<HKYModel id="hky">
		<frequencies>
			<frequencyModel dataType="nucleotide">
				<frequencies>
					<parameter id="frequencies" value="0.25 0.25 0.25 0.25"/>
				</frequencies>
			</frequencyModel>
		</frequencies>
		<kappa>
			<parameter id="kappa" value="2.0" lower="0.0"/>
		</kappa>
	</HKYModel>

	<!-- site model                                                              -->
	<siteModel id="siteModel">
		<substitutionModel>
			<HKYModel idref="hky"/>
		</substitutionModel>
	</siteModel>

	<!-- Likelihood for tree given sequence data                                 -->
	<treeLikelihood id="treeLikelihood" useAmbiguities="false">
		<patterns idref="patterns"/>
		<treeModel idref="treeModel"/>
		<siteModel idref="siteModel"/>
		<strictClockBranchRates idref="branchRates"/>
	</treeLikelihood>

	<!-- Define operators                                                        -->
	<operators id="operators" optimizationSchedule="default">
		<scaleOperator scaleFactor="0.75" weight="0.1">
			<parameter idref="kappa"/>
		</scaleOperator>
		<deltaExchange delta="0.01" weight="0.1">
			<parameter idref="frequencies"/>
		</deltaExchange>
		<subtreeSlide size="19000.0" gaussian="true" weight="15">
			<treeModel idref="treeModel"/>
		</subtreeSlide>
		<narrowExchange weight="15">
			<treeModel idref="treeModel"/>
		</narrowExchange>
		<wideExchange weight="3">
			<treeModel idref="treeModel"/>
		</wideExchange>
		<wilsonBalding weight="3">
			<treeModel idref="treeModel"/>
		</wilsonBalding>
		<scaleOperator scaleFactor="0.75" weight="3">
			<parameter idref="treeModel.rootHeight"/>
		</scaleOperator>
		<uniformOperator weight="30">
			<parameter idref="treeModel.internalNodeHeights"/>
		</uniformOperator>
		<scaleOperator scaleFactor="0.75" weight="15">
			<parameter idref="skyline.popSize"/>
		</scaleOperator>
		<deltaExchange delta="1" integer="true" weight="6" autoOptimize="false">
			<parameter idref="skyline.groupSize"/>
		</deltaExchange>
		<upDownOperator scaleFactor="0.75" weight="3">
			<up>
			</up>
			<down>
				<parameter idref="treeModel.allInternalNodeHeights"/>
			</down>
		</upDownOperator>
	</operators>

	<!-- Define MCMC                                                             -->
	<mcmc id="mcmc" chainLength="10000000" autoOptimize="true" operatorAnalysis="2016 03 15 WGM043 skyline koalas test2wclockgen.ops.txt">
		<posterior id="posterior">
			<prior id="prior">
				<logNormalPrior mean="1.0" stdev="1.25" offset="0.0" meanInRealSpace="false">
					<parameter idref="kappa"/>
				</logNormalPrior>
				<uniformPrior lower="0.0" upper="1.0">
					<parameter idref="frequencies"/>
				</uniformPrior>
				<uniformPrior lower="0.0" upper="1.0E100">
					<parameter idref="treeModel.rootHeight"/>
				</uniformPrior>
				<uniformPrior lower="0.0" upper="1.0E100">
					<parameter idref="skyline.popSize"/>
				</uniformPrior>
				<generalizedSkyLineLikelihood idref="skyline"/>
				<exponentialMarkovLikelihood idref="eml1"/>
			</prior>
			<likelihood id="likelihood">
				<treeLikelihood idref="treeLikelihood"/>
			</likelihood>
		</posterior>
		<operators idref="operators"/>

		<!-- write log to screen                                                     -->
		<log id="screenLog" logEvery="100000">
			<column label="Posterior" dp="4" width="12">
				<posterior idref="posterior"/>
			</column>
			<column label="Prior" dp="4" width="12">
				<prior idref="prior"/>
			</column>
			<column label="Likelihood" dp="4" width="12">
				<likelihood idref="likelihood"/>
			</column>
			<column label="rootHeight" sf="6" width="12">
				<parameter idref="treeModel.rootHeight"/>
			</column>
			<column label="clock.rate" sf="6" width="12">
				<parameter idref="clock.rate"/>
			</column>
		</log>

		<!-- write log to file                                                       -->
		<log id="fileLog" logEvery="1000" fileName="2016 03 15 WGM043 skyline koalas test2wclockgen.log.txt" overwrite="false">
			<posterior idref="posterior"/>
			<prior idref="prior"/>
			<likelihood idref="likelihood"/>
			<parameter idref="treeModel.rootHeight"/>
			<parameter idref="skyline.popSize"/>
			<parameter idref="skyline.groupSize"/>
			<parameter idref="kappa"/>
			<parameter idref="frequencies"/>
			<parameter idref="clock.rate"/>
			<treeLikelihood idref="treeLikelihood"/>
			<generalizedSkyLineLikelihood idref="skyline"/>
		</log>

		<!-- write tree log to file                                                  -->
		<logTree id="treeFileLog" logEvery="1000" nexusFormat="true" fileName="2016 03 15 WGM043 skyline koalas test2wclockgen.trees.txt" sortTranslationTable="true">
			<treeModel idref="treeModel"/>
			<trait name="rate" tag="rate">
				<strictClockBranchRates idref="branchRates"/>
			</trait>
			<posterior idref="posterior"/>
		</logTree>
	</mcmc>
	<report>
		<property name="timer">
			<mcmc idref="mcmc"/>
		</property>
	</report>
</beast>
