# Supplementary material for: Phylogeography of the Koala, (Phascolarctos cinereus), and Harmonising Data to Inform Conservation
Source: PLoS One. 2016 Sep 2;11(9):e0162207. doi: 10.1371/journal.pone.0162207 (PMC5010259; doi:10.1371/journal.pone.0162207)
Supplement: S1 File — (ZIP) [file pone.0162207.s001.zip › 2016 04 08 WGM043 run2.xml]

<?xml version="1.0" standalone="yes"?>

<!-- Generated by BEAUTi v1.8.3                                              -->
<!--       by Alexei J. Drummond, Andrew Rambaut and Marc A. Suchard         -->
<!--       Department of Computer Science, University of Auckland and        -->
<!--       Institute of Evolutionary Biology, University of Edinburgh        -->
<!--       David Geffen School of Medicine, University of California, Los Angeles-->
<!--       http://beast.bio.ed.ac.uk/                                        -->
<beast>

	<!-- The list of taxa to be analysed (can also include dates/ages).          -->
	<!-- ntax=54                                                                 -->
	<taxa id="taxa">
		<taxon id="Pc9"/>
		<taxon id="Pc8"/>
		<taxon id="Pc7"/>
		<taxon id="Pc6"/>
		<taxon id="Pc52"/>
		<taxon id="Pc51"/>
		<taxon id="Pc50"/>
		<taxon id="Pc5"/>
		<taxon id="Pc49"/>
		<taxon id="Pc48"/>
		<taxon id="Pc53"/>
		<taxon id="Pc47"/>
		<taxon id="Pc46"/>
		<taxon id="Pc45"/>
		<taxon id="Pc44"/>
		<taxon id="Pc43"/>
		<taxon id="Pc42"/>
		<taxon id="Pc41"/>
		<taxon id="Pc40"/>
		<taxon id="Pc4"/>
		<taxon id="Pc39"/>
		<taxon id="Pc38"/>
		<taxon id="Pc37"/>
		<taxon id="Pc36"/>
		<taxon id="Pc35"/>
		<taxon id="Pc34"/>
		<taxon id="Pc33"/>
		<taxon id="Pc32"/>
		<taxon id="Pc31"/>
		<taxon id="Pc30"/>
		<taxon id="Pc3"/>
		<taxon id="Pc29"/>
		<taxon id="Pc28"/>
		<taxon id="Pc27"/>
		<taxon id="Pc26"/>
		<taxon id="Pc25"/>
		<taxon id="Pc24"/>
		<taxon id="Pc23"/>
		<taxon id="Pc22"/>
		<taxon id="Pc21"/>
		<taxon id="Pc20"/>
		<taxon id="Pc2"/>
		<taxon id="Pc19"/>
		<taxon id="Pc18"/>
		<taxon id="Pc17"/>
		<taxon id="Pc16"/>
		<taxon id="Pc15"/>
		<taxon id="Pc14"/>
		<taxon id="Pc13"/>
		<taxon id="Pc12"/>
		<taxon id="Pc11"/>
		<taxon id="Pc10"/>
		<taxon id="Pc1"/>
		<taxon id="Wombat"/>
	</taxa>

	<!-- The sequence alignment (each sequence refers to a taxon above).         -->
	<!-- ntax=54 nchar=901                                                       -->
	<alignment id="alignment" dataType="nucleotide">
		<sequence>
			<taxon idref="Pc9"/>
			------------------------------------------------CAATTTAATTTTGTATACTATGTCAGTATTAAAATTTTCACAATTTCATTCACGAA-AACCAAAAACAATTCACCTACTTAAATAACAACCAACACTCACATCCTATAAACTTCAAAAACACCCTACACATACCATTTTTATAGTGCTTAATACATTATATTCATATAGTACTAGATACATTATATTCATATAGTACTAAATACATTATATCTATATAGTACTAAATACATTATATTCATATAGTACTAAATACATTAAATCTATGCTTACACACATAAAGCCTATGATCTAAGACATTATATGTATATAGTACATTCATTTATTTACCTCTAGCATATAA-TAATATACATTATACTCAAATAGTACTAAATACATAATACTCAAACAATACTAAATACATTAAATTAATGTA------ATGAAGACATATTATGTATGATA-TAAAGACATATA----------------------TATGTATATAGTACATTCATTTATTTACCACTAGCATATAAGAATGT-ATATTAAACTCAAATTATACTTAAAACATTAAATTCAT-TAGTAATA-TAAATTCTATACCAAATGCGTATCTAGAATTACATATAAATCATC-TTTTACATAAGACATATAGCTCATATTTTACATAATACATTAACTGTTGGCGTACATAGACATATCATCAATGAAGAATGAATCTAA--ATTCTTATATTACTAGCATATC-CAATCCAAGCAAAATACCTTATTCCTCACCTCACGAGAGACCACCATCCCGCCCTCCGAAGGTATGCGATCCTTCAGAGCAG---------------------------------------
		</sequence>
		<sequence>
			<taxon idref="Pc8"/>
			-----------------------------------------------------------------------------------------------------------------------------------------------CTCACATCCTATAAACTTCAAAAACACCCTACACATACCATTTTTATAGTGCTTAATACATTATATTCATATAGTACTAGATACATTATATTCATATAGTACTAAATACATTATACCTATATAGTACTAAATACATTATATTCATATAGTACTAAATACATTAAATCTATGCTTACACACATAAAACCTATGATCTAAGACATTATATGTATATAGTACATTCATTTATTTACCTCTAGCATATAA-TAATATACATTATACTCAAATAGTACTAAATACATAATACTCAAACAATACTAAATACATTAAATTAATGTA------ATGAAGACATATTATGTATGATA-TAAAGACATATA----------------------TATGTATATAGTACATTCATTTATTTACCACTAGCATATAAGAATGT-ATATTAAACTCAAATTATACTTAAAACATTAAATTCAC-TAGTAATA-TAAATTCTATACCAAATGCGTATCTAGAATTACATATAAATCATC-TTTTACATAAGACATATAGCTCATATTTTACATAATACATTAACTGTTGGCGTACATAGACATACCATCAATGAAGAATGAATCTAA--ATTCTTATATTACTAGCATATC-CAATCCAAGCAAAATACCTTATTCCTCACCTCACGAGAGACCACCATCCCGCCCTCCGAAGGTATGCGATCCTTCAGAGCAGGCCCATAGATTGCGGAC----------------------
		</sequence>
		<sequence>
			<taxon idref="Pc7"/>
			TTCTCATTAAACTACTTCCTGAATCATAAAAAAA--TTAATTTTTTAACAATTTAATTTTGTATACTATGTCAGTATTAAAATTTTCACAATTTCATTCACGAACAACCAAAAATAATTCACCTACTTAAATAACAACCAACACTCACATCCTATAAACTTCAAAAACACCCTACACATACCATTTTTATAGTGCTCAATACATTATATTCATATAGTACTAGATACATTATATTCATATAGTACTAAATACATTATACCTATATAGTACTAAATACATTATACTCATATAGTACTAAATACATTAAATCTATGCTTACACACATAAAACCTATGATTTAAGACATTATATGTATATAGTACATTCATTTATTTACCTCTAGCATATAA-TAATATACATTATACTCAAATAGTACTAAATACATAATACTCAAACAATACTAAATACATTAAATTAATGTA------ATAAAGACATATTATGTATGATA-TAAAGATATATA----------------------TATGTATATAGTACATTCATTTATTTACCACTAGCATATAAGAATGT-ATATTAAACTCAAATTATACTTAAAACATTAAACTTAT-TAGTAATA-TAAATTCTATACCAAATGCGTATCTAGAATTACATATAAATCATC-TTTTACATAAGACATATAGCTCATATTTTACATAATACATTAACTGTTGGCGTACATAGACATACCATCAATGAAGAATGAATCTAA--ATTCTTATATTACTAGCATATC-CAATCCAAGCAAAATACCTTATTCCTCACCTCACGAGAGACCACCATCCCGCCCTCCGAAGGTATGCGATCCTTCAGAGCAGGCCCATAGATTGCGGACGTACCTAGAATTCTTTAACTGG
		</sequence>
		<sequence>
			<taxon idref="Pc6"/>
			------------------------------------------------------------------------AGTATTAAAATTTTCACAATTTCATTCACGAA-AACCAAAAACAATTCACCTACTTAAATAACAACCAACACTCACATCCTATAAACTTCAAAAACACCCTACACATACCATTTTTATAGTGCTTAATACATTATATTCATATAGTACTAGATACATTATATTCATATAGTACTAAATACATTATATCTATATAGTACTAAATACATTATATTCATATAGTACTAAATACATTAAATCTATGCTTACACACATAAAGCCTATGATCTAAGACATTATATGTATATAGTACATTCATTTATTTACCTCTAGCATATAA-TAATATACATTATACTCAAATAGTACTAAATACATAATACTCAAACAATACTAAATACATTAAATTAATGTA------ATGAAGACATATCATGTATGATA-TAAAGACATATA----------------------TATGTATATAGTACATTCATTTATTTACCACTAGCATATAAGAATGT-ATATTAAACTCAAATTATACTTAAAACATTAAATTCAT-TAGTAATA-TAAATTCTATACCAAATGCGTATCTAGAATTACATATAAATCATC-TTTTACATAAGACATATAGCTCATATTTTACATAATACATTAACTGTTGGCGTACATAGACATACCATCAATGAAGAATGAATCTAA--ATTCTTATATTACTAGCATATC-CAATCCAAGCAAAATACCTTATTCCTCACCTCACGAGAGACCACCATCCCGCCCTCCGAAGGTATGCGATCCTTCAGAGCAGGCCCATAGATTGCGGAC----------------------
		</sequence>
		<sequence>
			<taxon idref="Pc52"/>
			---------------------------------------ATTTTTTAACAATTTAATTTTGTATACTATGTCAGTATTAAAATTTTCACAATTTCATTCACGAACAACCAAAA-TAATTCACCTACTCAAATAACAACCAACACTCACATCCTATAAACTTCAAAAACACCCTACACATACCATTTTTATAGTGCTCAATACATTATATTCATATAGTACTAGATACATTATATTCATATAGTACTAAATACATTATATCTATATAGTACTAAATACATTATATTCATATAGTACTAAATACATTAAATCTATGCTTACACACATAAAATCTATGATTTAAGACATTATATGTATATAGTACATTCATTTATTTACCTCTAGCATATAA-TAATATACATTATACTCAAATAGTACTAAATACATAATACTCAAACAATACTAAATACATTAAATCAATGTA------ATAAAGGCATATTATGTATGATA-TAAAGACATATG----------------------TATGTATATAGTACATTCATTTATTTACCACTAGCATATAAGAATGT-ATATTAAACTCAAATTATACTTAAAACATTAAATTTAT-TAGTAATA-TAAATTCTATACCAAATGCGTATCTAGAATTACATATAAATCATC-TTTTACATAAGACATATAGCTCATATTTTACATAATACATTAACTGTTGGCGTACATAGACATACCATCAATGAAGAATGAATCTAA--ATTCTTATATTACTAGCATATC-CAATCCAAGCAAAATACCTTATTCCTCACCTCACGAGAGACCACCATCCCGCCCTCCGAAGGTATGCGATCCTTCAGAGCAGGCCCATAGATTGCGGACGTACCT----------------
		</sequence>
		<sequence>
			<taxon idref="Pc51"/>
			TTCTCATTAAACTACTTCCTGAATCATAAAAAAA--TTAATTTTTTAACAATTTAATTTTGTATACTATGTCAGTATTAAAATTTTCACAATTTCATTCACGAACAACCAAAAATAATTCACCTACTCAAATAACAACCAACACTCACATCCTATAAACTTCAAAAACACCCTACACATACCATTTTTATAGTGCTCAATACATTATATTCATATAGTACTAGATACATTATATTCATATAGTACTAAATACATTATATCTATATAGTACTAAATACATTATATTCATATAGTACTAAATACATTAAATCTATGCTTACACACATAAAATCTATGATTTAAGACATTATATGTATATAGTACATTCATTTATTTACCTCTAGCATATAA-TAATATACATTATACTCAAATAGTACTAAATACATAATACTCAAACAATACTAAATACATTAAATCAATGTA------ATAAAGACATATTATGTATGATA-TAAAGACATATG----------------------TATGTATATAGTACATTCATTTATTTACCACTAGCATATAAGAATGT-ATATTAAACTCAAATTATACTTAAAACATTAAATTTAT-TAGTAATA-TAAATTCTATACCAAATGCGTATCTAGAATTACATATAAATCATC-TTTTACATAAGACATATAGCTCATATTTTACATAATACATTAACTGTTGGCGTACATAGACATACCATCAATGAAGAATGAATCTAA--ATTCTTATATTACTAGCATATC-CAATCCAAGCAAAATACCTTATTCCTCACCTCACGAGAGACCACCATCCCGCCCTCCGAAGGTATGCGATCCTTCAGAGCAGGCCCATAGATTGCGGACGTACCTAGAACTCTTTAACTGG
		</sequence>
		<sequence>
			<taxon idref="Pc50"/>
			-------------------------------------------------------------------------------------------------------------------------------------------------------------------------------------------------------------------------TACTAGATACATTATATTCATATAGTACTAAATACATTATATCTATATAGTACTAAATACATTATATTCATATAGTACTAAATACATTAAATCTATGCTTACACACATAAAATCTATGATTTAAGACATTATATGTATATAGTACATTCATTTATTTACCTCTAGCATATAA-TAATATACATTATACTCAAATAGTACTAAATACATAATACTCAAACAATACTAAATACATTAAATCAATGTA------ATAAAGACATATTATGTATGATA-TAAAGACATATG----------------------TATGTATATAGTACATTCATTTATTTACCACTAGCATATAAGAATGT-ATATTAAACTCAAATTATACTTAAAACATTAAATTTAT-TAGTAATA-TAAGTTCTATACCAAATGCGTATCTAGAATTACATATAAATCATC-TTTTACATAAGACATATAGCTCATATTTTACATAATACATTAACTGTTGGCGTACATAGACATACCATCAATGAAGAATGAATCTAA--ATTCTTATATTACTAGCATATC-CAATCCAAGCAAAATACCTTATTCCTCACCTCACGAGAGACCACCATCCCGCCCTCCGAAGGTATGCGATCCTTCAGAGCAGGCCCATAGATTGCGGACGTACCTAGAACTCT--------
		</sequence>
		<sequence>
			<taxon idref="Pc5"/>
			TTCTCATTAAACTACTTCCTGAATCATAAAAAAA--TTAATTTTTTAACAATTTAATTTTGTATACTATGTCAGTATTAAAATTTTCACAATTTCATTCACGAA-AACCAAAAACAATTCACCTACTTAAATAACAACCAACACTCACATCCTATAAACTTCAAAAACACCCTACACATACCATTTTTATAGTGCTTAATACATTATATTCATATAGTACTAGATACATTATATTCATATAGTACTAAATACATTATATCTATATAGTACTAAATACATTATATTCATATAGTACTAAATACATTAAATCTATGCTTACACACATAAAACCTATGATCTAAGACATTATATGTATATAGTACATTCATTTATTTACCTCTAGCATATAA-TAATATACATTATACTCAAATAGTACTAAATACATAATACTCAAACAATACTAAATACATTAAATTAATGTA------ATGAAGACATATTATGTATGATA-TAAAGACATATA----------------------TATGTATATAGTACATTCATTTATTTACCACTAGCATATAAGAATGT-ATATTAAACTCAAATTATACTTAAAACATTAAATTCAC-TAGTAATA-TAAATTCTATACCAAATGCGTATCTAGAATTACATATAAATCATC-TTTTACATAAGACATATAGCTCATATTTTACATAATACATTAACTGTTGGCGTACATAGACATACCATCAATGAAGAATGAATCTAA--ATTCTTATATTACTAGCATATC-CAATCCAAGCAAAATACCTTATTCCTCACCTCACGAGAGACCACCATCCCGCCCTCCGAAGGTATGCGATCCTTCAGAGCAGGCCCATAGATTGCGGACGTACCTAGAACTCTTTAACTGG
		</sequence>
		<sequence>
			<taxon idref="Pc49"/>
			--------------------------------AAA-TTAATTTTTTAACAATTTAATTTTGTATACTATGTCAGTATTAAAATTTTCACAATTTCATTCACGAACAACCAAAAATAATTCACCTACTTAAATAACAACCAACACTCACATCCTATAAACTTCAAAAACACCCTACACATACCACTTTTATAGTGCTTAATACATTATATTCATATAGTACTAGATACATTATATTCATATAGTACTAAATACATTATATCTATATAGTACTAAATACATTATATTCATATAGTACTAAATACATTAAATCTATGCTCACACACATAAAACCTATGATTTAAGACATTATATGTATATAGTACATTCATTTATTTACCTCTAGCATATAA-TAATATACATTATACTCAAATAGTACTAAATACATAATACTCAAACAATACTAAATACATTAAATTAATGTA------ATAAAGACATATTATGTATGATA-TAAAGACATGTA----------------------TATGTATATAGTACATTCATTTATTTACCACTAGCATATAAGAATGT-ATATTAAACTCAAATTATACCTAAAACATTAAATTTAT-TAGTAATA-TAAATTCTATACCAAATGCGTATCTAGAATTACATATAAATCATC-TTTTACATAAGACATATAGCTCATATTTTACATAATACATTAACTGTTGGCGTACATAGACATACCATCAATGAAGAATGAATCTAA--ATTCTTATATTACTAGCATATC-CAATCCAAGCAAAATACCTTATTCCTCACCTCACGAGAGACCACCATCCCGCCCTCCGAAGGTATGCGATCCTTCAGAGCAGGCCCATAGATTGCGGACGTACCTAGAATTCTTTTACTG-
		</sequence>
		<sequence>
			<taxon idref="Pc48"/>
			------------------------------AAAAAAATAATTTTTTAACAATTTAATTTTGTATACTATGTCAGTATTAAAATTTTCACAATTTCATTCACGAA-AACCAAAAATAATTCACCTACTTAAATAACAACCAACACTCACATCCTATAAACTTCAAAAACACCCTACACATACCATTTTTATAGTGCTTAATACATTATATTCATATAGTACTAGATACATTATATTCATATAGTACTAAATACATTATATCTATATAGTACTAAATACATTATATTCATACAGTACTAAATACATTAAATCTATGCTTACACACATAAAGCCTATGATCTAAGACATTATATGTATATAGTACATTCATTTATTTACCTCTAGCATATAA-TAATATACATTATACTCAAATAGTACTAAATACATAATACTCAAACAATACTAAATACATTAAATTAATGTA------ATGAAGACATATTATGTATGATA-TAAAGACATATA----------------------TATGTATATAGTACATTCATTTATTTACCACTAGCATATAAGAATGT-ATATTAAACTCAAATTATACTTAAAACATTAAATTCAT-TAGTAATA-TAAATTCTATACCAAATGCGTATCTAGAATTACATATAAATCATC-TTTTACATAAGACATATAGCTCATATTTTACATAATACATTAACTGTTGGCGTACATAGACATACCATCAATGAAGAATGAATCTAA--ATTCTTATATTACTAGCATATC-CAATCCAAGCAAAATACCTTATTCCTCACCTCACGAGAGACCACCATCCCGCCCTCCGAAGGTATGCGATCCTTCAGAGCAGGCCCATAGA------------------------------
		</sequence>
		<sequence>
			<taxon idref="Pc53"/>
			TTCTCATTAAACTACTTCCTGAATCATNNAAAAAAATTAATTTTTTAACAATTTAATTTTGTATACTATGTCAGTATTAAAATTTTCACAATTTCATTCACGAACAACCAAAAATAATTCACCTACTTAAATAACAACCAACACTCACATCCTATAAACTTCAAAAACACCCTACACATACCATTTTTATAGTGCTCAATACATTATATTCATATAGTACTAGATACATTATATCCATATAGTACTAAATACATTATACCTATATAGTACTAAATACATTATACTCATATAGTACTAAATACATTAAATCTATGCTTACACACATAAAACCTATGATTTAAGACATTATATGTATATAGTACATTCATTTATTTACCTCTAGCATATAA-TAATATACATTATACTCAAATAGTACTAAATACATAATACTCAAACAATACTAAATACATTAAATTAATGTA------ATAAAGACATATTATGTATGATA-TAAAGATATATA----------------------TATGTATATAGTACATTCATTTATTTACCACTAGCATATAAGAATGT-ATATTAAACTCAAATTATACTTAAAACATTAAACTTAT-TAGTAATA-TAAATTCTATACCAAATGCGTATCTAGAATTACATATAAATCATC-TTTTACATAAGACATATAGCTCATATTTTACATAATACATTAACTGTTGGCGTACATAGACATACCATCAATGAAGAATGAATCTAA--ATTCTTATATTACTAGCATATC-CAATCCAAGCAAAATACCTTATTCCTCACCTCACGAGAGACCACCATCCCGCCCTCCGAAGGTATGCGATCCTTCAGAGCAGGCCCATAGATTGCGGACGTACCTAGAATTCTTTAACTGG
		</sequence>
		<sequence>
			<taxon idref="Pc47"/>
			--------------------------------------------------------------------------------------------------------------------------------------------------------------------------CCTACACATACCATTTTTATAGTGCTCAATACATTATATTCATATAGTACTAGATACATTATATTCATATAGTACTAAATACATTATACCTATATAGTACTAAATACATTATACTCATATAGTACTAAATACATTAAATCTATGCTTACACACATAAAACCTATGATTTAAGACATTATATGTATATAGTACATTCATTTATTTACCTCTAGCATATAA-TAATATACATTATACTCAAATAGTACTAAATACATAATACTCAAACAATACTAAATACATTAAATCAATGTA------ATAAAGACATATTATGTATGATA-TAAAGATATATA----------------------TATGTATATAGTACATTCATTTATTTACCACTAGCATATAAGAATGT-ATATTAAACTCAAATTATACTTAAAACATTAAATTTAT-TAGTAATA-TAAATTCTATACCAAATGCGTATCTAGAATTACATATAAATCATC-TTTTACATAAGACATATAGCTCATATTTTACATAATACATTAACTGTTGGCGTACATAGACATACCATCAATGAAGAATGAATCTAA--ATTCTTATATTACTAGCATATC-CAATCCAAGCAAAATACCTTATTCCTCACCTCACGAGAGACCACCATCCCGCCCTCCGAAGGTATGCGATCCTTCAGAGCAGGCCCATAGATTGCGGACGTACCTAGAATTCTTTAACTGG
		</sequence>
		<sequence>
			<taxon idref="Pc46"/>
			TTCTCATTAAACTACTTCCTGAATCATAAAAAAA--TTAATTTTTTAACAATTTAATTTTGTATACTATGTCAGTATTAAAATTTTCACAATTTCATTCACGAACAACCAAAA-TAATTCACCTACTCAAATAACAACCAACACTCACATCCTATAAACTTCAAAAACACCCTACACATACCATTTTTATAGTGCTCAATACATTATATTCATATAGTACTAGATACATTATATTCATATAGTACTAAATACATTATATCTATATAGTACTAAATACATTATATTCATATAGTACTAAATACATTAAATCTATGCTTACACACATAAAATCTATGATTTAAGACATTATATGTATATAGTACATTCATTTATTTACCTCTAGCATATAA-TAATATACATTATACTCAAATAGTACTAAATACATAATACTCAAACAATACTAAATACATTAAATCAATGTA------ATAAAGACATATTATGTATGATA-TAAAGACATATG----------------------TATGTATATAGTACATTCATTTATTTACCACTAGCATATAAGAATGT-ATATTAAACTCAAATTATACTTAAAACATTAAATTTAT-TAGTAATA-TAAATTCTATACCAAATGCGTATCTAGAATTACATATAAATCATC-TTTTACATAAGACATATAGCTCATATTTTACATAATACATTAACTGTTGGCGTACATAGACATACCATCAATGAAGAATGAATCTAA--ATTCTTATATTACTAGCATATC-CAATCCAAGCAAAATACCTTATTCCTCACCTCACGAGAGACCACCATCCCGCCCTCCGAAGGTATGCGATCCTTCAGAGCAGGCCCATAGATTGCGGACGTACCTAGAACTCTTTAACTGG
		</sequence>
		<sequence>
			<taxon idref="Pc45"/>
			---------------------------AAAAAAA--TTAATTTTTTAACAATTTAATTTTGTATACTATGTCAGTATTAAAATTTTCACAATTTCATTCACGAA-AACCAAAAATAATTCACCTACTTAAATAACAACCAACACTCACATCCTATAAACTTCAAAAACACCCTACACATACCATTTTTATAGTGCTTAATACATTATATTCATATAGTACTAGATACATTATATTCATATAGTACTAAATACATTATATCTATATAGTACTAAATACATTATATTCATATAGTACTAAATACATTAAATCTATGCTTACACACATAAAGCCTATGATCTAAGACATTATATGTATATAGTACATTCATTTATTTACCTCTAGCATATAA-TAATATACATTATACTTAAATAGTACTAAATACATAATACTCAAACAATACTAAATACATTAAATTAATGTA------ATAAAGACATATTATGTATGATA-TAAAGACATATA----------------------TATGTATATAGTACATTCATTTATTTACCACTAGCATATAAGAATGT-ATATTAAACTCAAATTATACTTAAAACATTAAATTCAC-TAGTAATA-TAAATTCTATACCAAATGCGTATCTAGAATTACATATAAATCATC-TTTTACATAAGACATATAGCTCATATTTTACATAATACATTAACTGTTGGCGTACATAGACATACCATCAATGAAGAATGAATCTAA--ATTCTTATATTACTAGCATATC-CAATCCAAGCAAGATACCTTATTCCTCACCTCACGAGAGACCACCATCCCGCCCTCCGAAGGTATGCGATCCTTCAGAG------------------------------------------
		</sequence>
		<sequence>
			<taxon idref="Pc44"/>
			---------------CTTCCTGATCATAAAAAAA--TTAATTTTTTAACAATTTAACTTTGTATACTATGTCAGTATTAAAATTTTCACAATTTCATTCACGAA-AACCAAAAATAATTCACCTACTTAAATAACAACCAACACTCACATCCTATAAACTTCAAAAACACCCTACACATACCATTTTTATAGTGCTTAATACATTATATTCATATAGTACTAGATACATTATATTCATATAGTACTAAATACATTATATCTATATAGTACTAAATACATTATATTCATATAGTACTAAATACATTAAATCTATGCTTACACACATAAAGCCTATGATCTAAGACATTATATGTATATAGTACATTCATTTATTTACCTCTAGCATATAA-TAATATACATTATACTCAAATAGTACTAAATACATAATACTCAAACAATACTAAATACATTAAATTAATGTA------ATAAAGACATATTATGTATGATA-TAAAGACATATA----------------------TATGTATATAGTACATTCATTTATTTACCACTAGCATATAAGAATGT-ATATTAAACTCAAATTATACTTAAAACATTAAATTCAT-TAGTAATA-TAAATTCTATACCAAATGCGTATCTAGAATTACATATAAWTCATC-TTTTACATAAGACATATAGCTCATATTTTACATAATACATTAACTGTTGGCGTACATAGACATACCATCAATGAAGAATGAATCTAA--ATTCTTATATTACTAGCATATC-CAATCCAAGCAAAATACCTTATTCCTCACCTCACGAGAGACCACCATCCCGCCCTCCGAAGGTATGCGATCCTTCAGAGCAGGCCCATAGATTGCGGACGTACCTAGAACTC---------
		</sequence>
		<sequence>
			<taxon idref="Pc43"/>
			TTCTCATTAAACTACTTCCTGAATCATAAAAAAA--TTAATTTTTTAACAATTTAATTTTGTATACTATGTCAGTATTAAAATTTTCACAATTTCATTCACGAACAACCAAAAATAATTCACCTACTCAAATAACAACCAACACTCACATCCTATAAACTTCAAAAACACCCTACACATACCATTTTTATAGTGCTCAATACATTATATTCATATAGTACTAGATACATTATATTCATATAGTACTAAATACATTATATCTATATAGTACTAAATACATTATATTCATATAGTACTAAATACATTAAATCTATGCTTACACACATAAAATCTATGATTTAAGACATTATATGTATATAGTACATTCATTTATTTACCTCTAGCATATAA-TAATATACATTATACTCAAATAGTACTAAATACATAATACTCAAACAATACTAAATACATTAAGTCAATGTA------ATAAAGACATATTATGTATGATA-TAAAGACATATG----------------------TATGTATATAGTACATTCATTTATTTACCACTAGCATATAAGAATGT-ATATTAAACTCAAATTATACTTAAAACATTAAATTTAT-TAGTAATA-TAAATTCTATACCAAATGCGTATCTAGAATTACATATAAATCATC-TTTTACATAAGACATATAGCTCATATTTTACATAATACATTAACTGTTGGCGTACATAGACATACCATCAATGAAGAATGAATCTAA--ATTCTTATATTACTAGCATATC-CAATCCAAGCAAAATACCTTATTCCTCACCTCACGAGAGACCACCATCCCGCCCTCCGAAGGTATGCGATCCTTCAGAGCAGGCCCATAGATTGCGGACGTACCTAGAA------------
		</sequence>
		<sequence>
			<taxon idref="Pc42"/>
			TTCTCATTAAACTACTTCCTGAATCATAAAAAAA--TTAATTTTTTAACAATTTAATTTTGTATACTATGTCAGTATTAAAATTTTCACAATTTCATTCACGAACAACCAAAAATAATTCACCTACTTAAATAACAACCAACACTCACATCCTATAAACTTCAAAAACACCCTACACATACCATTTTTATAGTGCTCAATACATTATATTCATATAGTACTAGATACATTATATTCATATAGTACTAAATACATTATACCTATATAGTACTAAATACATTATACTCATATAGTACTAAATACATTAAATCTATGCTTACACACATAAAACCTATGATTTAAGACATTATATGTATATAGTACATTCATTTATTTACCTCTAGCATATAA-TAATATACATTATACTCAAATAGTACTAAATACATAATACTCAAACAATACTAAATACATTAAATTAATGTA------ATAAAGACATGTTATGTATGACA-TAAAGATATATA----------------------TATGTATATAGTACATTCATTTATTTACCACTAGCATATAAGAATGT-ATATTAAACTCAAATTATACTTAAAACATTAAACTTAT-TAGTAATA-TAAATTCTATACCAAATGCGTATCTAGAATTACATATAAATCATC-TTTTACATAAGACATATAGCTCATATTTTACATAATACATTAACTGTTGGCGTACATAGACATACCATCAATGAAGAATGAATCTAA--ATTCTTATATTACTAGCATATC-CAATCCAAGCAAAATACCTTATTCCTCACCTCACGAGAGACCACCATCCCGCCCTCCGAAGGTATGCGATCCTTCAGAGCAGGCCCATAGATTGCGGACGTACCTAGAATTCTTTAACTGG
		</sequence>
		<sequence>
			<taxon idref="Pc41"/>
			-----------------------------------------------------------------------------------------------------------------------------------------------------------------------------------------TTTATAGTGCTCAATACATTATATTCATATAGTACTAGATACATTATATTCATATAGTACTAAATACATTATACCTATATAGTACTAAATACATTATACTCATATAGTACTAAATACATTAAATCTATGCTTACACACATAAAACCTATGATTTAAGACATTATATGTATATAGTACATTCATTTATTTACCTCTAGCATATAA-TAATATACATTATACTCAAATAGTACTAAATACATAATACTCAAACAATACTAAATACATTAAATCAATGTA------ATAAAGACATATTATGTATGATA-TAAAGACATATA----------------------TATGTATATAGTACATTCATTTATTTACCACTAGCATATAAGAATGT-ATATTAAACTCAAATTATACTTAAAACATTAAACTTAT-TAGTAATA-TAAATTCTATACCAAATGCGTATCTAGAATTACATATAAATCATC-TTTTACATAAGACATATAGCTCATATTTTACATAATACATTAACTGTTGGCGTACATAGACATACCATCAATGAAGAATGAATCTAA--ATTCTTATATTACTAGCATATC-CAATCCAAGCAAAATACCTTATTCCTCACCTCACGAGAGACCACCATCCCGCCCTCCGAAGGTATGCGATCCTTCAGAGCAGGCCCATAGATTGCGGACGTACCTAGAATT----------
		</sequence>
		<sequence>
			<taxon idref="Pc40"/>
			-----------------------------------------------------------------------------------------------------------------------------------------------------------------------------------------TTTATAGTGCTCAATACATTATATTCATATAGTACTAGATACATTATATTCATATAGTACTAAATACATTATACCTATATAGTACTAAATACATTATACTCATATAGTACTAAATACATTAAATCTATGCTTACACACATAAAACCTATGATTTAAGACATTATATGTATATAGTACATTCATTTATTTACCTCTAGCATATAA-TAATATACATTATACTCAAATAGTACTAAATACATAATACTCAAACAATACTAAATACATTAAATTAATGTA------ATGAAGACATATTATGTATGATA-TAAAGATATATA----------------------TATGTATATAGTACATTCATTTATTTACCACTAGCATATAAGAATGT-ATATTAAACTCAAATTATACTTAAAACATTAAACTTAT-TAGTAATA-TAAATTCTATACCAAATGCGTATCTAGAATTACATATAAATCATC-TTTTACATAAGACATATAGCTCATATTTTACATAATACATTAACTGTTGGCGTACATAGACATACCATCAATGAAGAATGAATCTAA--ATTCTTATATTACTAGCATATC-CAATCCAAGCAAAATACCTTATTCCTCACCTCACGAGAGACCACCATCCCGCCCTCCGAAGGTATGCGATCCTTCAGAGCAGGCCCATAGATTGCGGACGTACCTAGAATT----------
		</sequence>
		<sequence>
			<taxon idref="Pc4"/>
			TTCTCATTAAACTACTTCCTGAATCATAAAAAAA--TTAATTTTTTAACAATTTAATTTTGTATACTATGTCAGTATTAAAATTTTCACAATTTCATTCACGAA-AACCAAAAATAATTCACCTACTTAAATAACAACCAACACTCACATCCTATAAACTTCAAAAACACCCTACACATACCATTTTTATAGTGCTTAATACATTATATTCATATAGTACTAGATACATTATATTCATATAGTACTAAATACATTATATCTATATAGTACTAAATACATTATATTCATATAGTACTAAATACATTAAATCTATGCTTACACACATAAAGCCTATGATCTAAGACATTATATGTATATAGTACATTCATTTATTTACCTCTAGCATATAA-TAATATACATTATACTCAAATAGTACTAAATACATAATACTCAAACAATACTAAATACATTAAATTAATGTA------ATAAAGACATATTATGTATGATA-TAAAGACATATA----------------------TATGTATATAGTACATTCATTTATTTACCACTAGCATATAAGAATGT-ATATTAAACTCAAATTATACTTAAAACATTAAATTCAT-TAGTAATA-TAAATTCTATACCAAATGCGTATCTAGAATTACATATAAATCATC-TTTTACATAAGACATATAGCTCATATTTTACATAATACATTAACTGTTGGCGTACATAGACATACCATCAATGAAGAATGAATCTAA--ATTCTTATATTACTAGCATATC-CAATCCAAGCAAAATACCTTATTCCTCACCTCACGAGAGACCACCATCCCGCCCTCCGAAGGTATGCGATCCTTCAGAGCAGGCCCATAGATTGCGGACGTACCTAGAACTCTTTAACTGG
		</sequence>
		<sequence>
			<taxon idref="Pc39"/>
			-----------------------------------------------------------------------------------------------------------------------------------------------------------------------------------------TTTATAGTGCTCAATACATTATATTCATATAGTACTAGATACATTATATTCATATAGTACTAAATACATTATACCTATATAGTACTAAATACATTATACTCATATAGTACTAAATACATTAAATCTATGCTTACACACATAAAACCTATGATTTAAGACATTATATGTATATAGTACATTCATTTATTTACCTCTAGCATATAA-TAATATACATTATACTCAAATAGTACTAAATACATAATACTCAAACAATACTAAATACATTAAATTAATGTA------ATAAAGACATATTATGTATGATA-TAAAGACATATA----------------------TATGTATATAGTACATTCATTTATTTACCACTAGCATATAAGAATGT-ATATTAAACTCAAATTATACTTAAAACATTAAACTTAT-TAGTAATA-TAAATTCTATACCAAATGCGTATCTAGAATTACATATAAATCATC-TTTTACATAAGACATATAACTCATATTTTACATAATACATTAACTGTTGGCGTACATAGACATACCATCAATGAAGAATGAATCTAA--ATTCTTATATTACTAGCATATC-CAATCCAAGCAAAATACCTTATTCCTCACCTCACGAGAGACCACCATCCCGCCCTCCGAAGGTATGCG-----------------------------------------------------
		</sequence>
		<sequence>
			<taxon idref="Pc38"/>
			-----------------------------------------------------------------------------------------------------------------------------------------------------------------------------------------TTTATAGTGCTCAATACATTATATTCATATAGTACTAGATACATTATATTCATATAGTACTAAATACATTATACCTATATAGTACTAAATACATTATACTCATATAGTACTAAATACATTAAATCTATGCTTACACACATAAAACCTATGATTTAAGACATTATATGTATATAGTACATTCATTTATTTACCTCTAGCATATAA-TAATATACATTATACTCAAATAGTACTAAATACATAATACTCAAACAATACTAAATACATTAAATTAATGTA------ATAAAGACATATTATGTATGATA-TAAAGACATATA----------------------TATGTATATAGTACATTCATTTATTTACCACTAGCATATAAGAATGT-ATATTAAACTCAAATTATACTTAAAACATTAAACTTAT-TAGTAATA-TAAATTCTATACCAAATGCGTATCTAGAATTACATATAAATCATC-TTTTACATAAGACATATAGCTCATATTTTACATAATACATTAACTGTTGGCGTACATAGACATACCATCAATGAAGAATGAATCTAA--ATTCTTATATTACTAGCATATC-CAATCCAAGCAAAATACCTTATTCCTCACCTCACGAGAGACCACCATCCCGCCCTCCGAAGGTATGCG-----------------------------------------------------
		</sequence>
		<sequence>
			<taxon idref="Pc37"/>
			-----------------------------------------------------------------------------------------------------------------------------------------------------------------------------------------TTTATAGTGCTTAATACATTATATTCATATAGTACTAGATACATTATATTCATATAGTACTAAATACATTATATCTATATAGTACTAAATACATTATATTCATATAGTACTAAATACATTAAATCTATGCTCACACACATAAAACCTATGATTTAAGACATTATATGTATATAGTACATTCATTTATTTACCTCTAGCATATAA-TAATATACATTATACTCAAATAGTACTAAATACATAATACTCAAACAATACTAAATACATTAAATTAATGTA------ATAAAGACATATTATGTATGATA-TAAAGACATGTA----------------------TATGTATATAGTACATTCATTTATTTACCACTAGCATATAAGAATGT-ATATTAAACTCAAATTATACCTAAGACATTAAATTTAT-TAGTAATA-TAAATTCTATACCAAATGCGTATCTAGAATTACATATAAATCATC-TTTTACATAAGACATATAGCTCATATTTTACATAATACATTAACTGTTGGCGTACATAGACATACCATCAATGAAGAATGAATCTAA--ATTCTTATATTACTAGCATATC-CAATCCAAGCAAAATACCTTATTCCTCACCTCACGAGAGACCACCATCCCGCCCTCCGAAGGTATGCG-----------------------------------------------------
		</sequence>
		<sequence>
			<taxon idref="Pc36"/>
			-----------------------------------------------------------------------------------------------------------------------------------------------------------------------------------------TTTATAGTGCTCAATACATTATATTCATATAGTACTAGATACATTATATTCATATAGTACTAAATACATTATACCTATATAGTACTAAATACATTATACTCATATAGTACTAAATACATTAAATCTATGCTTACACACATAAAACCTATGATTTAAGACATTATATGTATATAGTACATTCATTTATTTACCTCTAGCATATAA-TAATATACATTATACTCAAATAGTACTAAATACATAATACTCAAACAATACTAAATACATTAAATTAATGTA------ATAAAGACATATTATGTATGACA-TAAAGATATATA----------------------TATGTATATAGTACATTCATTTATTTACCACTAGCATATAAGAATGT-ATATTAAACTCAAATTATACTTAAAACATTAAACTTAT-TAGTAATA-TAAATTCTATACCAAATGCGTATCTAGAATTACATATAAATCATC-TTTTACATAAGACATATAGCTCATATTTTACATAATACATTAACTGTTGGCGTACATAGACATACCATCAATGAAGAATGAATCTAA--ATTCTTATATTACTAGCATATC-CAATCCAAGCAAAATACCTTATTCCTCACCTCACGAGAGACCACCATCCCGCCCTCCGAAGGTATGCG-----------------------------------------------------
		</sequence>
		<sequence>
			<taxon idref="Pc35"/>
			-----------------------------------------------------------------------------------------------------------------------------------------------------------------------------------------TTTATAGTGCTCAATACATTATATTCACATAGTACTAGATACATTATATTCATATAGTACTAAATACATTATATCTATATAGTACTAAATACATTATATTCATATAGTACTAAATACATTAAATCTATGCTTACACACATAAAATCTATGATTTAAGACATTATATGTATATAGTACATTCATTTATTTACCTCTAGCATATAA-TAATATACATTATACTCAAATAGTACTAAATACATAATACTCAAACAATACTAAATACATTAAATTAATGTA------ATAAAGACATATTATGTATGATA-TAAAGACATATA----------------------TATGTATATAGTACATTCATTTATTTACCACTAGCATATAAGAATGT-ATATTAAGCTCAAATTATACTTAAAACATTAAATTTAT-TAGTAATA-TAAATTCTATACCAAATGCGTATCTAGAATTACATATAAATCATC-TTTTACATAAGACATATAGCTCATATTTTACATAATACATTAACTGTTGGCGTACATAGACATACCATCAATGAAGAATGAATCTAA--ATTCTTATATTACTAGCATATC-CAATCCAAGCAAAATACCTTATTCCTCACCTCACGAGAGACCACCATCCCGCCCTCCGAAGGTATGCG-----------------------------------------------------
		</sequence>
		<sequence>
			<taxon idref="Pc34"/>
			-----------------------------------------------------------------------------------------------------------------------------------------------------------------------------------------TTTATAGTGCTTAATACATTATATTCATATAGTACTAGATACATTATATTCATATAGTACTAAATACATTATATCTATATAGTACTAAATACATTATATTCATATAGTACTAAATACATTAAATCTATGCTTACACACATAAAACCTATGATTTAAGACATTATATGTATATAGTACATTCATTTATTTACCTCTAGCATATAA-TAATATACATTATACTCAAATAGTACTAAATACATAATACTCAAACAATACTAAATACATTAAATTAATGTA------ATAAAGACATATTATGTATGATA-TAAAGACATGTA----------------------TATGTATATAGTACATTCATTTATTTACCACTAGCATATAAGAATGT-ATATTAAACTCAAATTATACCTAAAACATTAAATTTAT-TAGTAATA-TAAATTCTATACCAAATGCGTATCTAGAATTACATATAAATCATC-TTTTACATAAGACATATAGCTCATATTTTACATAATACATTAACTGTTGGCGTACATAGACATACCATCAATGAAGAATGAATCTAA--ATTCTTATATTACTAGCATATC-CAATCCAAGCAAAATACCTTATTCCTCACCTCACGAGAGACCACCATCCCGCCCTCCGAAGGTATGCG-----------------------------------------------------
		</sequence>
		<sequence>
			<taxon idref="Pc33"/>
			-----------------------------------------------------------------------------------------------------------------------------------------------------------------------------------------TTTATAGTGCTCAATACATTATATTCATATAGTACTAGATACATTATATTCATATAGTACTAAATACATTATACCTATATAGTACTAAATACATTATACTCATATAGTACTAAATACATTAAATCTATGCTTACACACATAAAACCTATGATTTAAGACATTATATGTATATAGTACATTCATTTATTTACCTCTAGCATATAA-TAATATACATTATACTCAAATAGTACTAAATACATAATACTCAGACAATACTAAATACATTAGATTAATGTA------ATAAAGACATATTATGTATGATA-TAAAGATATATA----------------------TATGTATATAGTACATTCATTTATTTACCACTAGCATATAAGAATGT-ATATTAAACTCAAATTATACTTAAAACATTAAACTTAT-TAGTAATA-TAAATTCTATACCAAATGCGTATCTAGAATTACATATAAATCATC-TTTTACATAAGACATATAGCTCATATTTTACATAATACATTAACTGTTGGCGTACATAGACATACCATCAATGAAGAATGAATCTAA--ATTCTTATATTACTAGCATATC-CAATCCAAGCAAAATACCTTATTCCTCACCTCACGAGAGACCACCATCCCGCCCTCCGAAGGTATGCG-----------------------------------------------------
		</sequence>
		<sequence>
			<taxon idref="Pc32"/>
			-----------------------------------------------------------------------------------------------------------------------------------------------------------------------------------------TTTATAGTGCTCAATACATTATATTCATATAGTACTAGATACATTATATTCATATAGTACTAAATACATTATACCTATATAGTACTAAATACATTATACTCATATAGTACTAAATACATTAAATCTATGCTTACACACATAAAACCTATGATTTAAGACATTATATGTATATAGTACATTCATTTATTTACCTCTAGCATATAA-TAATATACATTATACTCAAATAGTACTAAATACATAATACTCAAACAATACTAAATACATTAGATTAATGTA------ATAAAGACATATTATGTATGATA-TAAAGATATATA----------------------TATGTATATAGTACATTCATTTATTTACCACTAGCATATAAGAATGT-ATATTAAACTCAAATTATACTTAAAACATTAAACTTAT-TAGTAATA-TAAATTCTATACCAAATGCGTATCTAGAATTACATATAAATCATC-TTTTACATAAGACATATAGCTCATATTTTACATAATACATTAACTGTTGGCGTACATAGACATACCATCAATGAAGAATGAATCTAA--ATTCTTATATTACTAGCATATC-CAATCCAAGCAAAATACCTTATTCCTCACCTCACGAGAGACCACCATCCCGCCCTCCGAAGGTATGCG-----------------------------------------------------
		</sequence>
		<sequence>
			<taxon idref="Pc31"/>
			TTCTCATTAAACTACTTCCTGAATCATAAAAAAAAATTAATTTTTTAACAATTTAATTTTGTATACTATGTCAGTATTAAAATTTTCACAATTTCATTCACGAACAACCAAAAATAATTCACCTACTTAAATAACAACCAACACTCACATCCTATAAACTTCAAAAACACCCTACACATACCACTTTTATAGTGCTTAATACATTATATTCATATAGTACTAGATACATTATATTCATATAGTACTAAATACATTATATCTATATAGTACTAAATACATTATATTCATATAGTACTAAATACATTAAATCTATGCTTACACACATAAAACCTATGATTTAAGACATTATATGTATATAGTACATTCATTTATTTACCTCTAGCATATAA-TAATATACATTATACTCAAATAGTACTAAATACATAATACTCAAACAATACTAAATACATTAAATTAATGTA------ATAAAGACATATTATGTATGATA-TAAAGACATATA----------------------TATGTATATAGTACATTCATTTATTTACCACTAGCATATAAGAATGT-ATATTAAACTCAAATTATACCTAAAACATTAAATTTAT-TAGTAATA-TAAATTCTATACCAAATGCGTATCTAGAATTACATATAAATCATC-TTTTACATAAGACATATAGCTCATATTTTACATAATACATTAACTGTTGGCGTACATAGACATACCATCAATGAAGAGTGAATCTAA--ATTCTTATATTACTAGCATATC-CAATCCAAGCAAAATACCTTATTCCTCACCTCACGAGAGACCACCATCCCGCCCTCCGAAGGTATGCGATCCTTCAGAGCAGGCCCATAGATTGCGGACGTACCTAGAACTCTTTTACTG-
		</sequence>
		<sequence>
			<taxon idref="Pc30"/>
			------------------------------------------------------------------------AGTATTAAAATTTTCCCAATTTCATTCACGAACAACCAAAAATAATTCACCTACTCAAATAACAACCAACACTCACATCCTATAAACTTCAAAAACACCCTACACATACCATTTTTATAGTGCTCAATACATTATATTCATATAGTACTAGATACATTATATTCATATAGTACTAAATACATTATATCTATATAGTACTAAATACATTATATTCATATAGTACTAAATACATTAAATCTATGCTTACACACATAAAATCTATGATTTAAGACATTATATGTATATAGTACATTCATTTATTTACCTCTAGCATATAA-TAATATACATTATACTCAAATAGTACTAAATACATAATACTCAAACAATACTAAATACATTAAATTAATGTA------ATAAAGACATATTATGTATGATA-TAAAGACATATG----------------------TATGTATATAGTACATTCATTTATTTACCACTAGCATATAAGAATGT-ATATTAAACTCAAATTATACTTAAAACATTAAATTTAT-TAGTAATA-TAAATTCTATACCAAATGCGTATCTAGAATTACATATAAATCATC-TTTTACATAAGACATATAGCTCATATTTTACATAATACATTAACTGTTGGCGTACATAGACATACCATCAATGAAGAATGAATCTAA--ATTCTTATATTACTAGCATATC-CAATCCAAGCAAAATACCTTATTCCTCACCTCACGAGAGACCACCATCCCGCCCTCCGAAGGTATGCG-----------------------------------------------------
		</sequence>
		<sequence>
			<taxon idref="Pc3"/>
			---------------------------------------------TAACAATTTAATTTTGTATACTATGTCAGTATTAAAATTTTCACAATTTCATTCACGAA-AACCAAAAACAATTCACCTACTTAAATAACAACCAACACTCACATCCTATAAACTTCAAAAACACCCTACACATACCATTTTTATAGTGCTTAATACATTATATTCATATAGTACTAGATACATTATATTCATATAGTACTAAATACATTATATCTATATAGTACTAAATACATTATATTCATATAGTACTAAATACATTAAATCTATGCTTACACACATAAAGCCTATGATCTAAGACATTATATGTATATAGTACATTCATTTATTTACCTCTAGCATATAA-TAATATACATTATACTCAAATAGTACTAAATACATAATACTCAAACAATACTAAATACATTAAATTAATGTA------ATAAAGACATATTATGTATGATA-TAAAGACATATA----------------------TATGTATATAGTACATTCATTTATTTACCACTAGCATATAAGAATGT-ATATTAAACTCAAATTATACTTAAAACATTAAATTCAT-TAGTAATA-TAAATTCTATACCAAATGCATATCTAGAATTACATATAAATCATC-TTTTACATAAGACATATAGCTCATATTTTACATAATACATTAACTGTTGGCGTACATAGACATACCATCAATGAAGAATGAATCTAA--ATTCTTATATTACTAGCATATC-CAATCCAAGCAAAATACCTTATTCCTCACCTCACGAGAGACCACCATCCCGCCCTCCGAAGGTATGCGATCCTTCAGAGCAGGCCCATAGATTGCGGACGTACCTAGAACTCTTTAACTGG
		</sequence>
		<sequence>
			<taxon idref="Pc29"/>
			------------------------------------------------------------------------AGTATTAAAATTTTCACAATTTCATTCACGAACAACCAAAAATAATTCACCTACTTAAATAACAACCAACACTCACATCCTATAAACTTCAAAAACACCCTACACATACCACTTTTATAGTGCTTAATACATTATATTCATATAGTACTAGATACATTATATTCATATAGTACTAAATACATTATATCTATATAGTACTAAATACATTATATTCATATAGTACTAAATACATTAAATCTATGCTTACACACATAAAACCTATGATTTAAGACATTATATGTATATAGTACATTCATTTATTTACCTCTAGCATATAA-TAATATACATTATACTCAAATAGTACTAAATACATAATACTCAAACAATACTAAATACATTAAATTAATGTA------ATAAAGACATATTATGTATGATA-TAAAGACATGTA----------------------TATGTATATAGTACATTCATTTATTTACCACTAGCATATAAGAATGT-ATATTAAACTCAAATTATACCTAAAACATTAAATTTAT-TAGTAATA-TAAATTCTATACCAAATGCGTATCTAGAATTACATATAAATCATC-TTTTACATAAGACATATAGCTCATATTTTACATAATACATTAACTGTTGGCGTACATAGACATACCATCAATGAAGAGTGAATCTAA--ATCCTTATATTACTAGCATATC-CAATCCAAGCAAAATACCTTATTCCTCACCTCACGAGAGACCACCATCCCGCCCTCCGAAGGTATGCG-----------------------------------------------------
		</sequence>
		<sequence>
			<taxon idref="Pc28"/>
			TTCTCATTAAACTACTTCCTGAATCATAAAAAAA--TTAATTTTTTAACAATTTAATTTTGTATACTATGTCAGTATTAAAATTTTCACAATTTCATTCACGAACAACCAAAAATAATTCACCTACTCAAATAACAACCAACACTCACATCCTATAAACTTCAAAAACACCCTACACATACCATTTTTATAGTGCTCAATACATTATATTCATATAGTACTAGATACATTATATTCATATAGTACTAAATACATTATATCTATATAGTACTAAATACATTATATTCATATAGTACTAAATACATTAAATCTATGCTTACACACATAAAATCTATGATTTAAGACATTATATGTATATAGTACATTCATTTATTTACCTCTAGCATATAA-TAATATACATTATACTCAAATAGTACTAAATACATAATACTCAAACAATACTAAATACATTAAATTAATGTA------ATAAAGACATATTATGTATGATA-TAAAGACATATA----------------------TATGTATATAGTACATTCATTTATTTACCACTAGCATATAAGAATGT-ATATTAAGCTCAAATTATACTTAAAACATTAAATTTAT-TAGTAATA-TAAATTCTATACCAAATGCGTATCTAGAATTACATATAAATCATC-TTTTACATAAGACATATAGCTCATATTTTACATAATACATTAACTGTTGGCGTACATAGACATACCATCAATGAAGAATGAATCTAA--ATTCTTATATTACTAGCATATC-CAATCCAAGCAAAATACCTTATTCCTCACCTCACGAGAGACCACCATCCCGCCCTCCGAAGGTATGCGATCCTTCAGAGCAGGCCCATAGATTGCGGACGTACCTAGAACTCTTTAACTG-
		</sequence>
		<sequence>
			<taxon idref="Pc27"/>
			TTCTCATTAAACTACTTCCTGAATCAT--AAAAAAAATAATTTTTTAACAATTTAATTTTGTATACTATGTCAGTATTAAAATTTTCACAATTTCATTCACGAA-AACCAAAAATAATTCACCTACTTAAATAACAACCAACACTCACATCCTATAAACTTCAAAAACACCCTACACATACCATTTTTATAGTGCTTAATACATTATATTCATATAGTACTAGATACATTATATTCATATAGTACTAAATACATTATATCTATATAGTACTAAATACATTATATTCATATAGTACTAAATACATTAAATCTATGCTTACACACATAAAGCCTATGATCTAAGACATTATATGTATATAGTACATTCATTTATTTACCTCTAGCATATAA-TAATATACATTATACTCAAATAGTACTAAATACATAATACTCAAACAATACTAAATACATTAAATTAATGTA------ATGAAGACATATTATGTATGATA-TAAAGACATATA----------------------TATGTATATAGTACATTCATTTATTTACCACTAGCATATAAGAATGT-ATATTAAACTCAAATTATACTTAAAACATTAAATTCAT-TAGTAATA-TAAATTCTATACCAAATGCGTATCTAGAATTACATATAAATCATC-TTTTACATAAGACATATAGCTCATATTTTACATAATACATTAACTGTTGGCGTACATAGACATACCATCAATGAAGAATGAATCTAA--ATTCTTATATTACTAGCATATC-CAATCCAAGCAAAATACCTTATTCCTCACCTCACGAGAGACCACCATCCCGCCCTCCGAAGGTATGCGATCCTTCAGAGCAGGCCCATAGATTGCGGACGTACCTAGAACTCTTTAACTGG
		</sequence>
		<sequence>
			<taxon idref="Pc26"/>
			TTCTCATTAAACTACTTCCTGAATCATAAAAAAAAAATAATTTTTTAACAATTTAATTTTGTATACTATGTCAGTATTAAAATTTTCACAATTTCATTCACGAA-AACCAAAAATAATTCACCTACTTAAATAACAACCAACACTCACATCCTATAAACTTCAAAAACACCCTACACATACCATTTTTATAGTGCTTAATACATTATATTCATATAGTACTAGATACATTATATTCATATAGTACTAAATACATTATATCTATATAGTACTAAATACATTATATTCATATAGTACTAAATACATTAAATCTATGCTTACACACATAAAGCCTATGATCTAAGACATTATATGTATATAGTACATTCATTTATTTACCTCTAGCATATAA-TAATATACATTATACTCAAATAGTACTAAATACATAATACTCAAACAATACTAAATACATTAAATTAATGTA------ATGAAGACATATTATGTATGATA-TAAAGACATATA----------------------TATGTATATAGTACATTCATTTATTTACCACTAGCATATAAGAATGT-ATATTAAACTCAAATTATACTTAAAACATTAAATTCAT-TAGTAATA-TAAATTTTATACCAAATGCGTATCTAGAATTACATATAAATCATC-TTTTACATAAGACATATAGCTCATATTTTACATAATACATTAACTGTTGGCGTACATAGACATACCATCAATGAAGAATGAATCTAA--ATTCTTATATTACTAGCATATC-CAATCCAAGCAAAATACCTTATTCCTCACCTCACGAGAGACCACCATCCCGCCCTCCGAAGGTATGCGATCCTTCAGAGCAGGCCCATAGATTGCGGACGTACCTAGAACTCTTTAACTGG
		</sequence>
		<sequence>
			<taxon idref="Pc25"/>
			TTCTCATTAAACTACTTCCTGAATCAT--AAAAAAAATAATTTTTTAACAATTTAATTTTGTATACTATGTCAGTATTAAAATTTTCACAATTTCATTCACGAA-AACCAAAAATAATTCACCTACTTAAATAACAACCAACACTCACATCCTATAAACTTCAAAAACACCCTACACATACCATTTTTATAGTGCTTAATACATTATATTCATATAGTACTAGATACATTATATTCATATAGTACTAAATACATTATATTCATATAGTACTAAATACATTATATTCATATAGTACTAAATACATTAAATCTATGCTTACACACATAAAGCCTATGATCTAAGACATTATATGTATATAGTACATTCATTTATTTACCTCTAGCATATAA-TAATATACATTATACTCAAATAGTACTAAATACATAATACTCAAACAATACTAAATACATTAAATTAATGTA------ATGAAGACATATTATGTATGATA-TAAAGACATATA----------------------TATGTATATAGTACATTCATTTATTTACCACTAGCATATAAGAATGT-ATATTAAACTCAAATTATACTTAAAACATTAAATTCAT-TAGTAATA-TAAATTCTATACCAAATGCGTATCTAGAATTACATATAAATCATC-TTTTACATAAGACATATAGCTCATATTTTACATAATACATTAACTGTTGGCGTACATAGACATACCATCAATGAAGAATGAATCTAA--ATTCTTATATTACTAGCATATC-CAATCCAAGCAAAATACCTTATTCCTCACCTCACGAGAGACCACCATCCCGCCCTCCGAAGGTATGCGATCCTTCAGAGCAGGCCCATAGATTGCGGACGTACCTAGAACTCTTTAACTGG
		</sequence>
		<sequence>
			<taxon idref="Pc24"/>
			TTCTCATTAAACTACTTCCTGAATCATAAAAAAA--TTAATTTTTTAACAATTTAATTTTGTATACTATGTCAGTATTAAAATTTTCACAATTTCATTCACGAA-AACCAAAAACAATTCACCTACTTAAATAACAACCAACACTCACATCCTATAAACTTCAAAAACACCCTACACATACCATTTTTATAGTGCTTAATACATTATATTCATATAGTACTAGATACATTATATTCATATAGTACTAAATACATTATATCTATATAGTACTAAATACATTATATTCATATAGTACTAAATACATTAAATCTATGCTTACACACATAAAGCCTATGATCTAAGACATTATATGTATATAGGACATTCATTTATTTACCTCTAGCATATAA-TAATATACATTATACTCAAATAGTACTAAATACATAATACTCAAACAATACTAAATACATTAAATTAATGTA------ATGAAGACATATTATGTATGATA-TAAAGACATATA----------------------TATGTATATAGTACATTCATTTATTTACCACTAGCATATAAGAATGT-ATATTAAACTCAAATTATACTCAAAACATTAAATTCAT-TAGTAATA-TAAATTCTATACCAAATGCGTATCTAGAATTACATATAAATCATC-TTTTACATAAGACATATAGCTCATATTTTACATAATACATTAACTGTTGGCGTACATAGACATACCATCAATGAAGAATGAATCTAA--ATTCTTATATTACTAGCATATC-CAATCCAAGCAAAATACCTTATTCCTCACCTCACGAGAGACCACCATCCCGCCCTCCGAAGGTATGCGATCCTTCAGAGCAGGCCCATAGATTGCGGACGTACCTAGAACTCTTTAACTGG
		</sequence>
		<sequence>
			<taxon idref="Pc23"/>
			TTCTCATTAAACTACTTCCTGAATCATAAAAAAAAATTAATTTTTTAACAATTTAATTTTGTATACTATGTCAGTATTAAAATTTTCACAATTTCATTCACGAA-AACCAAAAACAATTCACCTACTTAAATAACAACCAACACTCACATCCTATAAACTTCAAAAACATCCTACACATACCATTTTTATAGTGCTTAATACATTATATTCATATAGTACTAGATACATTATATTCATATAGTACTAAATACATTATATCTACATAGTACTAAATACATTATATTCATATAGTACTAAATACATTAAATCTATGCTTACACACATAAAGTCTATGATCTAAGACATTATATGTATATAGTACATTCATTTATTTACCTCTAGCATATAA-TAATATACATTATACTCAAATAGTACTAAATACATAATACTCAAACAATACTAAATACATTAAATTAATGTA------ATGAAGACATATTATGTATGATA-TAAAGACATATA----------------------TATGTATATAGTACATTCATTTATTTACCACTAGCATATAAGAATGT-ATATTAAACTCAAATTATACTTAAAACATTAAATTCAT-TAGTAATA-TAAATTCTATACCAAATGCGTATCTAGAATTACATATAAATCATC-TTTTACATAAGACATATAGCTCATATTTTACATAATACATTAACTGTTGGCGTACATAGACATACCATCAATGAAGAATGAATCTAA--ATTCTTATATTACTAGCATATC-CAATCCAAGCAAAATACCTTATTCCTCACCTCACGAGAGACCACCATCCCGCCCTCCGAAGGTATGCGATCCTTCAGAGCAGGCCCATAGATTGCGGACGTACCTAGAACTCTTTAACTGG
		</sequence>
		<sequence>
			<taxon idref="Pc22"/>
			TTCTCATTAAACTACTTCCTGAATCATAAAAAAAAATTAATTTTTTAACAATTTAATTTTGTATACTATGTCAGTATTAAAATTTTCACAATTTCATTCACGAA-AACCAAAAATAATTCACCTACTTAAATAACAACCAACACTCACATCCTATAAACTTCAAAAACACCCTACACATACCATTTTTATAGTGCTTAATACATTATATTCATATAGTACTAGATACATTATATTCATATAGTACTAAATACATTATATCTATATAGTACTAAATACATTATATTCATATAGTACTAAATACATTAAATCTATGCTTACACACATAAAGCCTATGATCTAAGACATTATATGTATATAGTACATTCATTTATTTACCCCTAGCATATAA-TAATATACATTATACTCAAATAGTACTAAATACATAATACTCAAACAATACTAAATACATTAAATCAATGTA------ATGAAGACATATTATGTATGATA-TAAAGACATGTA----------------------TATGTATATAGTACATTCATTTATTTACCACTAGCATATAAGAATGT-ATATTAAACTCAAATTATACTTAAAACATTAAATTCAT-TAGTAATA-TAAATTCTATACCAAATGCGTATCTAGAATTACATATAAATCATC-TTTTACATAAGACATATAGCTCATATTTTACATAATACATTAACTGTTGGCGTACATAGACATACCATCAATGAAGAATGAATCTAA--ATTCTTATATTACTAGCATATC-CAATCCAAGCAAAATACCTTATTCCTCACCTCACGAGAGACCACCATCCCGCCCTCCGAAGGTATGCGATCCTTCAGAGCAGGCCCATAGATTGCGGACGTACCTAGAACTCTTTAACTGG
		</sequence>
		<sequence>
			<taxon idref="Pc21"/>
			TTCTCATTAAACTACTTCCTGAATCATAAAAAAAA-TTAATTTTTTAACAATTTAATTTTGTATACTATGTCAGTATTAAAATTTTCACAATTTCATTCACGAA-AACCAAAAATAATTCACCTACTTAAATAACAACCAACACTCACATCCTATAAACTTCAAAAACACCCTACACATACCATTTTTATAGTGCTTAATACATTATATTCATATAGTACTAGATACATTATATTCATATAGTACTAAATACATTATATCTATATAGTACTAAATACATTATATTCATATAGTACTAAATACATTAAATCTATGCTTACACACATAAAGCCTATGATCTAAGACATTATATGTATATAGTACATTCATTTATTTACCCCTAGCATATAA-TAATATACATTATACTCAAATAGTACTAAATACATAATACTCAAACAATACTAAATACATTAAATCAATGTA------ATGAAGACATATTATGTATGATA-TAAAGACATATA----------------------TATGTATATAGTACATTCATTTATTTACCACTAGCATATAAGAATGT-ATATTAAACTCAAATTATACTTAAAACATTAAATTCAT-TAGTAATA-TAAATTCTATACCAAATGCGTATCTAGAATTACATATAAATCATC-TTTTACATAAGACATATAGCTCATATTTTACATAATACATTAACTGTTGGCGTACATAGACATACCATCAATGAAGAATGAATCTAA--ATTCTTATATTACTAGCATATC-CAATCCAAGCAAAATACCTTATTCCTCACCTCACGAGAGACCACCATCCCGCCCTCCGAAGGTATGCGATCCTTCAGAGCAGGCCCATAGATTGCGGACGTACCTAGAACTCTTTAACTGG
		</sequence>
		<sequence>
			<taxon idref="Pc20"/>
			TTCTCATTAAACTACTTCCTGAATCATAAAAAAAA-TTAATTTTTTAACAATTTAATTTTGTATACTATGTCAGTATTAAAATTTTCACAATTTCATTCACGAA-AACCAAAAATAATTCACCTACTTAAATAACAACCAACACTCACATCCTATAAACTTCAAAAACACCCTACACATACCATTTTTATAGTGCTTAATACATTATATTCATATAGTACTAGATACATTATATTCATATAGTACTAAATACATTATATCTATATAGTACTAAATACATTATATTCATATAGTACTAAATACATTAAATCTATGCTTACACACATAAAGCCTATGATCTAAGACATTATATGTATATAGTACATTCATTTATTTACCCCTAGCATATAA-TAATATACATTATACTCAAATAGTACTAAATACATAATACTCAAACAATACTAAATACATTAAATCAATGTA------ATGAAGACATATTATGTATGATA-TAAAGACATATA----------------------TATGTATATAGTACATTCATTTATTTACCACTAGCATATAAGAATGT-ATATTAAACTCAAATTATACTTAAAACATTAAATTCAC-TAGTAATA-TAAATTCTATACCAAATGCGTATCTAGAATTACATATAAATCATC-TTTTACATAAGACATATAGCTCATATTTTACATAATACATTAACTGTTGGCGTACATAGACATACCATCAATGAAGAATGAATCTAA--ATTCTTATATTACTAGCATATC-CAATCCAAGCAAAATACCTTATTCCTCACCTCACGAGAGACCACCATCCCGCCCTCCGAAGGTATGCGATCCTTCAGAGCAGGCCCATAGATTGCGGACGTACCTAGAACTCTTTAACTGG
		</sequence>
		<sequence>
			<taxon idref="Pc2"/>
			TTCTCATTAAACTACTTCCTGAATCATAAAAAAA--TTAATTTTTTAACAATTTAATTTTGTATACTATGTCAGTATTAAAATTTTCACAATTTCATTCACGAA-AACCAAAAACAATTCACCTACTTAAATAACAACCAACACTCACATCCTATAAACTTCAAAAACACCCTACACATACCATTTTTATAGTGCTTAATACATTATATTCATATAGTACTAGATACATTATATTCATATAGTACTAAATACATTATATCTATATAGTACTAAATACATTATATTCATATAGTACTAAATACATTAAATCTATGCTTACACACATAAAGCCTATGATCTAAGACATTATATGTATATAGTACATTCATTTATTTACCTCTAGCATATAA-TAATATACATTATACTCAAATAGTACTAAATACATAATACTCAAACAATACTAAATACATTAAATTAATGTA------ATGAAGACATATTATGTATGATA-TAAAGACATATA----------------------TATGTATATAGTACATTCATTTATTTACCACTAGCATATAAGAATGT-ATATTAAACTCAAATTATACTTAAAACATTAAATTCAT-TAGTAATA-TAAATTCTATACCAAATGCGTATCTAGAATTACATATAAATCATC-TTTTACATAAGACATATAGCTCATATTTTACATAATACATTAACTGTTGGCGTACATAGACATACCATCAATGAAGAATGAATCTAA--ATTCTTATATTACTAGCATATC-CAATCCAAGCAAAATACCTTATTCCTCACCTCACGAGAGACCACCATCCCGCCCTCCGAAGGTATGCGATCCTTCAGAGCAGGCCCATAGATTGCGGACGTACCTAGAACTCTTTAACTGG
		</sequence>
		<sequence>
			<taxon idref="Pc19"/>
			TTCTCATTAAACTACTTCCTGAATCATAAAAAAA--TTAATTTTTTAACAATTTAATTTTGTATACTATGTCAGTATTAAAATTTTCACAATTTCATTCACGAA-AACCAAAAATAATTCACCTACTTAAATAACAACCAACACTCACATCCTATAAACTTCAAAAACACCCTACACATACCATTTTTATAGTGCTTAATACATTATATTCATATAGTACTAGATACATTATATTCATATAGTACTAAATACATTATATCTATATAGTACTAAATACATTATATTCATATAGTACTAAATACATTAAATCTATGCTTACACACATAAAACCTATGATCTAAGACATTATATGTATATAGTACATTCATTTATTTACCTCTAGCATATAA-TAATATACATTATACTCAAATAGTACTAAATACATAATACTCAAACAATACTAAATACATTAAATTAATGTA------ATGAAGACATATTATGTATGATA-TAAAGACATATA----------------------TATGTATATAGTACATTCATTTATTTACCACTAGCATATAAGAATGT-ATATTAAACTCAAATTATACTTAAAACATTAAATTCAT-TAGTAATA-TAAATTCTATACCAAATGCGTATCTAGAATTACATATAAATCATC-TTTTACATAAGACATATAGCTCATATTTTACATAATACATTAACTGTTGGCGTACATAGACATACCATCAATGAAGAATGAATCTAA--ATTCTTATATTACTAGCATATC-CAATCCAAGCAAAATACCTTATTCCTCACCTCACGAGAGACCACCATCCCGCCCTCCGAAGGTATGCGATCCTTCAGAGCAGGCCCATAGATTGCGGACGTACCTAGAACTCTTTAACTGG
		</sequence>
		<sequence>
			<taxon idref="Pc18"/>
			TTCTCATTAAACTACTTCCTGAATCATAAAAAAA--TTAATTTTTTAACAATTTAATTTTGTATACTATGTCAGTATTAAAATTTTCACAATTTCATTCACGAA-AACCAAAAATAATTCACCTACTTAAATAACAACCAACACTCACATCCTATAAACTTCAAAAACACCCTACACATACCATTTTTATAGTGCTTAATACATTATATTCATATAGTACTAAATACATTATATTCACATAGTACTAAATACATTATATCTATATAGTACTAAATACATTATATTCATATAGTACTAAATACATTAAATCTATGCTTACACACATAAAACCTATGATCTAAGACATTATATGTATATAGTACATTCATTTATTTACCTCTAGCATATAA-TAATATACATTATACTCAAATAGTACTAAATACATAATACTCAAACAATACTAAATACATTAAATTAATGTA------ATAAAGACATATTATGTATGATA-TAAAGACATATA----------------------TATGTATATAGTACATTCATTTATTTACCACTAGCATATAAGAATGT-ATATTAAACTCAAATTATACTTAAAACATTAAATTCAT-TAGTAATA-TAAATTCTATACCAAATGCGTATCTAGAATTACATATAAATCATC-TTTTACATAAGACATATAACTCATATTTTACATAATACATTAACTGTTGGCGTACATAGACATACCATCAATGAAGAATGAATCTAA--ATTCTTATATTACTAGCATATC-CAATCCAAGCAAAATACCTTATTCCTCACCTCACGAGAGACCACCATCCCGCCCTCCGAAGGTATGCGATCCTTCAGAGCAGGCCCATAGATTGCGGACGTACCTAGAACTCTTTAACTGG
		</sequence>
		<sequence>
			<taxon idref="Pc17"/>
			TTCTCATTAAACTACTTCCTGAATCATAAAAAAA--TTAATTTTTTAACAATTTAATTTTGTATACTATGTCAGTATTAAAATTTTCACAATTTCATTCACGAA-AACCAAAAATAATTCACCTACTTAAATAACAACCAACACTCACATCCTATAAACTTCAAAAACACCCTACACATACCATTTTTATAGTGCTTAATACATTATATTCATATAGTACTAAATACATTATATTCACATAGTACTAAATACATTATATCTATATAGTACTAAATACATTATATTCATATAGTACTAAATACATTAAATCTATGCTTACACACATAAAACCTATGATCTAAGACATTATATGTATATAGTACATTCATTTATTTACCTCTAGCATATAA-TAATATACATTATACTCAAATAGTACTAAATACATAATACTCAAACAATACTAAATACATTAAATTAATGTA------ATAAAGACATATTATGTATGATA-TAAAGACATATA----------------------TATGTATATAGTACATTCATTTATTTACCACTAGCATATAAGAATGT-ATATTAAACTCAAATTATACTTAAAACATTAAATTCAT-TAGTAATA-TAAATTCTATACCAAATGCGTATCTAGAATTACATATAAATCATC-TTTTACATAAGACATATAGCTCATATTTTACATAATACATTAACTGTTGGCGTACATAGACATACCATCAATGAAGAATGAATCTAA--ATTCTTATATTACTAGCATATC-CAATCCAAGCAAAATACCTTATTCCTCACCTCACGAGAGACCACCATCCCGCCCTCCGAAGGTATGCGATCCTTCAGAGCAGGCCCATAGATTGCGGACGTACCTAGAACTCTTTAACTGG
		</sequence>
		<sequence>
			<taxon idref="Pc16"/>
			TTCTCATTAAACTACTTCCTGAATCATAAAAAAA--TTAATTTTTTAACAATTTAATTTTGTATACTATGTCAGTATTAAAATTTTCACAATTTCATTCACGAA-AACCAAAAATAATTCACCTACTTAAATAACAACCAACACTCACATCCTATAAGCTTCAAAAACACCCTACACATACCATTTTTATAGTGCTTAATACATTATATTCATATAGTACTAGATACATTATATTCATATAGTACTAAATACATTATATCTATATAGTACTAAATACATTATATTCATATAGTACTAAATACATTAAATCTATGCTTACACACATAAAACCTATGATCTAAGACATTATATGTATATAGTACATTCATTTATTTACCTCTAGCATATAA-TAATATACATTATACTCAAATAGTACTAAATACATAATACTCAAACAATACTAAATACATTAAATTAATGTA------ACAAAGACATATTATGTATGATA-TAAAGACATATA----------------------TATGTATATAGTACATTCATTTATTTACCACTAGCATATAAGAATGT-ATATTAAACTCAAATTATACTTAAAACATTAAATTCAT-TAGTAATA-TAAATTCTATACCAAATGCGTATCTAGAATTACATATAAATCATC-TTTTACATAAGACATATAACTCATATTTTACATAATACATTAACTGTTGGCGTACATAGACATATCATCAATGAAGAATGAATCTAA--ATTCTTATATTACTAGCATATC-CAATCCAAGCAAAATACCTTATTCCTCACCTCACGAGAGACCACCATCCCGCCCTCCGAAGGTATGCGATCCTTCAGAGCAGGCCCATAGATTGCGGACGTACCTAGAACTCTTTAACTGG
		</sequence>
		<sequence>
			<taxon idref="Pc15"/>
			TTCTCATTAAACTACTTCCTGAATCATAAAAAAA--TTAATTTTTTAACAATTTAATTTTGTATACTATGTCAGTATTAAAATTTTCACAATTTCATTCACGAACAACCAAAAATAATTCACCTACTTAAATAACAACCAACACTCACATCCTATAAACTTCAAAAACACCCTACACATACCATTTTTATAGTGCTCAATACATTACATTCATATAGTACTAGATACATTATATTCATATAGTACTAAATACATTATACCTATATAGTACTAAATACATTATACTCATATAGTACTAAATACATTAAATCTATGCTTACACACATAAAACCTATGATTTAAGACATTATATGTATATAGTACATTCATTTATTTACCTCTAGCATATAA-TAATATACATTATACTCAAATAGTACTAAATACATAATACTCAAACAATACTAAATACATTAAATTAATGTA------ATAAAGACATATTATGTATGATA-TAAAGATATATA----------------------TATGTATATAGTACATTCATTTATTTACCACTAGCATATAAGAATGT-ATATTAAACTCAAATTATACTTAAAACATTAAACTTAT-TAGTAATA-TAAATTCTATACCAAATGCGTATCTAGAATTACATATAAATCATC-TTTTACATAAGACATATAGCTCATATTTTACATAATACATTAACTGTTGGCGTACATAGACATACCATCAATGAAGAATGAATCTAA--ATTCTTATATTACTAGCATATC-CAATCCAAGCAAAATACCTTATTCCTCACCTCACGAGAGACCACCATCCCGCCCTCCGAAGGTATGCGATCCTTCAGAGCAGGCCCATAGATTGCGGACGTACCTAGAATTCTTTAACTGG
		</sequence>
		<sequence>
			<taxon idref="Pc14"/>
			TTCTCATTAAACTACTTCCTGAATCATAAAAAAA--TTAATTTTTTAACAATTTAATTTTGTATACTATGTCAGTATTAAAATTTTCACAATTTCATTCACGAACAACCAAAAATAATTCACCTACTTAAATAACAACCAACACTCACATCCTATAAACTTCAAAAACACCCTACACATACCATTTTTATAGTGCTCAATACATTATATTCATATAGTACTAGATACATTATATTCATATAGTACTAAATACATTATACCTATATAGTACTAAATACATTATACTCATATAGTACTAAATACATTAAATCTATGCTTACACACATAAAACCTATGATTTAAGACATTATATGTATATAGTACATTCATTTATTTACCTCTAGCATATAA-TAATATACATTATACTCAAATAGTACTAAATACATAATACTCAAACAATACTAAATACATTAAATCAATGTA------ATAAAGACATATTATGTATGATA-TAAAGATATATA----------------------TATGTATATAGTACATTCATTTATTTACCACTAGCATATAAGAATGT-ATATTAAACTCAAATTATACTTAAAACATTAAACTTAT-TAGTAATA-TAAATTCTATACCAAATGCGTATCTAGAATTACATATAAATCATC-TTTTACATAAGACATATAGCTCATATTTTACATAATACATTAACTGTTGGCGTACATAGACATACCATCAATGAAGAATGAATCTAA--ATTCTTATATTACTAGCATATC-CAATCCAAGCAAAATACCTTATTCCTCACCTCACGAGAGACCACCATCCCGCCCTCCGAAGGTATGCGATCCTTCAGAGCAGGCCCATAGATTGCGGACGTACCTAGAATTCTTTAACTGG
		</sequence>
		<sequence>
			<taxon idref="Pc13"/>
			TTCTCATTAAACTACTTCCTGAATCATAAAAAAAA-TTAATTTTTTAACAATTTAATTTTGTATACTATGTCAGTATTAAAATTTTCACAATTTCATTCACGAACAACCAAAAATAATTCACCTACTTAAATAACAACCAACACTCACATCCTATAAACTTCAAAAACACCCTACACATACCACTTTTATAGTGCTTAATACATTATATTCATATAGTACTAGATACATTATATTCATATAGTACTAAATACATTATATCTATATAGTACTAAATACATTATATTCATATAGTACTAAATACATTAAATCTATGCTTACACACATAAAACCTATGATTTAAGACATTATATGTATATAGTACATTCATTTATTTACCTCTAGCATATAA-TAATATACATTATACTCAAATAGTACTAAATACATAATACTCAAACAATACTAAATACATTAAATTAATGTA------ATAAAGACATATTATGTATGATA-TAAAGACATGTA----------------------TATGTATATAGTACATTCATTTATTTACCACTAGCATATAAGAATGT-ATATTAAACTCAAATTATACCTAAAACATTAAATTTAT-TAGTAATA-TAAATTCTATACCAAATGCGTATCTAGAATTACATATAAATCATC-TTTTACATAAGACATATAGCTCATATTTTACATAATACATTAACTGTTGGCGTACATAGACATACCATCAATGAAGAGTGAATCTAA--ATTCTTATATTACTAGCATATC-CAATCCAAGCAAAATACCTTATTCCTCACCTCACGAGAGACCACCATCCCGCCCTCCGAAGGTATGCGATCCTTCAGAGCAGGCCCATAGATTGCGGACGTACCTAGAACTCTTTTACTGG
		</sequence>
		<sequence>
			<taxon idref="Pc12"/>
			TTCTCATTAAACTACTTCCTGAATCATAAAAAAAAATTAATTTTTTAACAATTTAATTTTGTATACTATGTCAGTATTAAAATTTTCACAATTTCATTCACGAACAACCAAAAATAATTCACCTACTTAAATAACAACCAACACTCACATCCTATAAACTTCAAAAACACCCTACACATACCACTTTTATAGTGCTTAATACATTATATTCATATAGTACTAGATACATTATATTCATATAGTACTAAATACATTATATCTATATAGTACTAAATACATTATATTCATATAGTACTAAATACATTAAATCTATGCTTACACACATAAAACCTATGATTTAAGACATTATATGTATATAGTACATTCATTTATTTACCTCTAGCATATAA-TAATATACATTATACTCAAATAGTACTAAATACATAATACTCAAACAATACTAAATACATTAAATTAATGTA------ATAAAGACATATTATGTATGATA-TAAAGACATATA----------------------TATGTATATAGTACATTCATTTATTTACCACTAGCATATAAGAATGT-ATATTAAACTCAAATTATACCTAAAACATTAAATTTAT-TAGTAATA-TAAATTCTATACCAAATGCGTATCTAGAATTACATATAAATCATC-TTTTACATAAGACATATAGCTCATATTTTACATAATGCATTAACTGTTGGCGTACATAGACATACCATCAATGAAGAGTGAATCTAA--ATTCTTATATTACTAGCATATC-CAATCCAAGCAAAATACCTTATTCCTCACCTCACGAGAGACCACCATCCCGCCCTCCGAAGGTATGCGATCCTTCAGAGCAGGCCCATAGATTGCGGACGTACCTAGAACTCTTTTACTGG
		</sequence>
		<sequence>
			<taxon idref="Pc11"/>
			TTCTCATTAAACTACTTCCTGAATCATAAAAAAA--TTAATTTTTTAACAATTTAATTTTGTATACTATGTCAGTATTAAAATTTTCACAATTTCATTCACGAA-AACCAAAAACAATTCACCTACTTAAATAACAACCAACACTCACATCCTATAAACTTCAAAAACACCCTACACATACCATTTTTATAGTGCTTAATACATTATATTCATATAGTACTAGATACATTATATTCATATAGTACTAAATACATTATATCTATATAGTACTAAATACATTATATTCATATAGTACTAAATACATTAAATCTATGCTTACACACATAAAACCTATGATCTAAGACATTATATGTATATAGTACATTCATTTATTTACCTCTAGCATATAA-TAATATACATTATACTCAAATAGTACTAAATACATAATACTCAAACAATACTAAATACATTAAATTAATGTA------ATAAAGACATATTATGTATGATA-TAAAGACATATA----------------------TATGTATATAGTACATTCATTTATTTACCACTAGCATATAAGAATGT-ATATTAAACTCAAATTATACTTAAAACATTAAATTCAT-TAGTAATA-TAAATTCTATACCAAATGCATATCTAGAATTACATATAAATCATC-TTTTACATAAGACATATAGCTCATATTTTACATAATACATTAACTGTTGGCGTACATAGACATACCATCAATGAAGAATGAATCTAA--ATTCTTATATTACTAGCATATC-CAATCCAAGCAAAATACCTTATTCCTCACCTCACGAGAGACCACCATCCCGCCCTCCGAAGGTATGCGATCCTTCAGAGCAGGCCCATAGATTGCGGACGTACCTAGAACTCTTTAACTGG
		</sequence>
		<sequence>
			<taxon idref="Pc10"/>
			---------------------------------------------------TTTAATTTTGTATACTATGTCAGTATTAAAATTTTCACAATTTCATTCACGAA-AACCAAAAACAATTCACCTACTTAAATAACAACCAACACTCACATCCTATAAACTTCAAAAACACCCTACACATACCATTTTTATAGTGCTTAATACATTATATTCATATAGTACTAGATACATTATATTCATATAGTACTAAATACATTATATCTATATAGTACTAAATACATTATATTCATATAGTACTAAATACATTAAATCTATGCTTACACACATAAAGCCTATGATCTAAGACATTATATGTATATAGTACATTCATTTATTTACCTCTAGCATATAA-TAATATACATTATACTCAAATAGTACTAAATACATAATACTCAAACAATACTAAATACATTAAATTAATGTA------ATAAAGACATATTATGTATGATA-TAGAGACATATA----------------------TATGTATATAGTACATTCATTTATTTACCACTAGCATATAAGAATGT-ATATTAAACTCAAATTATACTTAAAACATTAAATTCAT-TAGTAATA-TAAATTCTATACCAAATGCATATCTAGAATTACATATAAATCATC-TTTTACATAAGACATATAGCTCATATTTTACATAATACATTAACTGTTGGCGTACATAGACATACCATCAATGAAGAATGAATCTAA--ATTCTTATATTACTAGCATATC-CAATCCAAGCAAAATACCTTATTCCTCACCTCACGAGAGACCACCATCCCGCCCTCCGAAGGTATGCGATCCTTCAGAGCAGGCCCATAGATTGCGGACGTACCTAGAACTCTTTAACTGG
		</sequence>
		<sequence>
			<taxon idref="Pc1"/>
			TTCTCATTAAACTACTTCCTGAATCATAAAAAAA--TTAATTTTTTAACAATTTAATTTTGTATACTATGTCAGTATTAAAATTTTCACAATTTCATTCACGAA-AACCAAAAATAATTCACCTACTTAAATAACAACCAACACTCACATCCTATAAGCTTCAAAAACACCCTACACATACCATTTTTATAGTGCTTAATACATTATATTCATATAGTACTAGATACATTATATTCATATAGTACTAAATACATTATATCTATATAGTACTAAATACATTATATTCATATAGTACTAAATACATTAAATCTATGCTTACACACATAAAACCTATGATCTAAGACATTATATGTATATAGTACATTCATTTATTTACCTCTAGCATATAA-TAATATACATTATACTCAAATAGTACTAAATACATAATACTCAAACAATACTAAATACATTAAATTAATGTA------ATAAAGACATATTATGTATGATA-TAAAGACATATA----------------------TATGTATATAGTACATTCATTTATTTACCACTAGCATATAAGAATGT-ATATTAAACTCAAATTATACTTAAAACATTAAATTCAT-TAGTAATA-TAAATTCTATACCAAATGCGTATCTAGAATTACATATAAATCATC-TTTTACATAAGACATATAACTCATATTTTACATAATACATTAACTGTTGGCGTACATAGACATATCATCAATGAAGAATGAATCTAA--ATTCTTATATTACTAGCATATC-CAATCCAAGCAAAATACCTTATTCCTCACCTCACGAGAGACCACCATCCCGCCCTCCGAAGGTATGCGATCCTTCAGAGCAGGCCCATAGATTGCGGACGTACCTAGAACTCTTTAACTGG
		</sequence>
		<sequence>
			<taxon idref="Wombat"/>
			-------------------------------------------------TCAAGAAGAAAGCAACACGCCTCACCATCAACACCCA-AAGCTGACATTCTCATTAAACTACTTCTTGAACTCTCACT---ATGCAACCCAACCATATGATATGTCAGTATTAAAAATTATTTCCCCAACAGCAAACAAAACGCGCGGTATACATATTATGCATATAGTACTACATACATTAAATCAATGATCTAT--GACATATTATGC--ATATAGTACTACATACATTAAATCAATGATCTATGACATATTATGCATATAGTACTACATACATTAAATCAATGATCTATGACATACTATGTATATAGTACATTCATTTATTTACCTCTAGCATATAAGCTATGTACATTAAACTCAAATATCACTAAAAA-AGAAGACCAAAACAGTACTAAAATTATAAAACTCATAAATTACCCATTAAAACTACGCATATATAATACTAAAAACATATAATATCAATGTAATAAAACATAATATGTATACAGTACATTATTCTATCTACCTCTAGCATATAAGAGTATTACTATAAACACAAATAGTACTAAATACATTAAATCAATATAGTACTAATAATTATCAGATGACATGCATATCTAACATTACATTAACAGCATAATTTTACATAAGACATATAAC-------------------------GTTGGCGTACATAGACATTACATCAATGATTCGCTATTATATTTATCTTAATATGACTAGCATATCTCAATTTAAACAA-ATAACTAAATCCCCATATAAGGAGAGATCAGCATCCCGCTTTCTTAAGGCTTATCATCCTTCAGAGCAGGCCCATTAATAGCGGTCGTACCTAGAATCCTTTGACTGG
		</sequence>
	</alignment>

	<!-- The unique patterns from 1 to end                                       -->
	<!-- npatterns=193                                                           -->
	<patterns id="patterns" from="1" strip="false">
		<alignment idref="alignment"/>
	</patterns>

	<!-- A prior assumption that the population size has remained constant       -->
	<!-- throughout the time spanned by the genealogy.                           -->
	<constantSize id="constant" units="years">
		<populationSize>
			<parameter id="constant.popSize" value="0.02" lower="0.0"/>
		</populationSize>
	</constantSize>

	<!-- Generate a random starting tree under the coalescent process            -->
	<coalescentSimulator id="startingTree">
		<taxa idref="taxa"/>
		<constantSize idref="constant"/>
	</coalescentSimulator>

	<!-- Generate a tree model                                                   -->
	<treeModel id="treeModel">
		<coalescentTree idref="startingTree"/>
		<rootHeight>
			<parameter id="treeModel.rootHeight"/>
		</rootHeight>
		<nodeHeights internalNodes="true">
			<parameter id="treeModel.internalNodeHeights"/>
		</nodeHeights>
		<nodeHeights internalNodes="true" rootNode="true">
			<parameter id="treeModel.allInternalNodeHeights"/>
		</nodeHeights>
	</treeModel>

	<!-- Generate a coalescent likelihood                                        -->
	<coalescentLikelihood id="coalescent">
		<model>
			<constantSize idref="constant"/>
		</model>
		<populationTree>
			<treeModel idref="treeModel"/>
		</populationTree>
	</coalescentLikelihood>

	<!-- The strict clock (Uniform rates across branches)                        -->
	<strictClockBranchRates id="branchRates">
		<rate>
			<parameter id="clock.rate" value="1.0"/>
		</rate>
	</strictClockBranchRates>
	<rateStatistic id="meanRate" name="meanRate" mode="mean" internal="true" external="true">
		<treeModel idref="treeModel"/>
		<strictClockBranchRates idref="branchRates"/>
	</rateStatistic>

	<!-- The HKY substitution model (Hasegawa, Kishino & Yano, 1985)             -->
	<HKYModel id="hky">
		<frequencies>
			<frequencyModel dataType="nucleotide">
				<frequencies>
					<parameter id="frequencies" value="0.25 0.25 0.25 0.25"/>
				</frequencies>
			</frequencyModel>
		</frequencies>
		<kappa>
			<parameter id="kappa" value="2.0" lower="0.0"/>
		</kappa>
	</HKYModel>

	<!-- site model                                                              -->
	<siteModel id="siteModel">
		<substitutionModel>
			<HKYModel idref="hky"/>
		</substitutionModel>
	</siteModel>

	<!-- Likelihood for tree given sequence data                                 -->
	<treeLikelihood id="treeLikelihood" useAmbiguities="false">
		<patterns idref="patterns"/>
		<treeModel idref="treeModel"/>
		<siteModel idref="siteModel"/>
		<strictClockBranchRates idref="branchRates"/>
	</treeLikelihood>

	<!-- Define operators                                                        -->
	<operators id="operators" optimizationSchedule="default">
		<scaleOperator scaleFactor="0.75" weight="1">
			<parameter idref="kappa"/>
		</scaleOperator>
		<deltaExchange delta="0.01" weight="1">
			<parameter idref="frequencies"/>
		</deltaExchange>
		<subtreeSlide size="0.002" gaussian="true" weight="150">
			<treeModel idref="treeModel"/>
		</subtreeSlide>
		<narrowExchange weight="150">
			<treeModel idref="treeModel"/>
		</narrowExchange>
		<wideExchange weight="30">
			<treeModel idref="treeModel"/>
		</wideExchange>
		<wilsonBalding weight="30">
			<treeModel idref="treeModel"/>
		</wilsonBalding>
		<scaleOperator scaleFactor="0.75" weight="30">
			<parameter idref="treeModel.rootHeight"/>
		</scaleOperator>
		<uniformOperator weight="300">
			<parameter idref="treeModel.internalNodeHeights"/>
		</uniformOperator>
		<scaleOperator scaleFactor="0.75" weight="30">
			<parameter idref="constant.popSize"/>
		</scaleOperator>
		<upDownOperator scaleFactor="0.75" weight="30">
			<up>
			</up>
			<down>
				<parameter idref="treeModel.allInternalNodeHeights"/>
			</down>
		</upDownOperator>
	</operators>

	<!-- Define MCMC                                                             -->
	<mcmc id="mcmc" chainLength="10000000" autoOptimize="true" operatorAnalysis="2016 04 08 WGM043 Wildhaplotypes_new NAMES+wombat+alexdata.ops.txt">
		<posterior id="posterior">
			<prior id="prior">
				<logNormalPrior mean="1.0" stdev="1.25" offset="0.0" meanInRealSpace="false">
					<parameter idref="kappa"/>
				</logNormalPrior>
				<uniformPrior lower="0.0" upper="1.0">
					<parameter idref="frequencies"/>
				</uniformPrior>
				<oneOnXPrior>
					<parameter idref="constant.popSize"/>
				</oneOnXPrior>
				<coalescentLikelihood idref="coalescent"/>
			</prior>
			<likelihood id="likelihood">
				<treeLikelihood idref="treeLikelihood"/>
				<strictClockBranchRates idref="branchRates"/>
			</likelihood>
		</posterior>
		<operators idref="operators"/>

		<!-- write log to screen                                                     -->
		<log id="screenLog" logEvery="1000">
			<column label="Posterior" dp="4" width="12">
				<posterior idref="posterior"/>
			</column>
			<column label="Prior" dp="4" width="12">
				<prior idref="prior"/>
			</column>
			<column label="Likelihood" dp="4" width="12">
				<likelihood idref="likelihood"/>
			</column>
			<column label="rootHeight" sf="6" width="12">
				<parameter idref="treeModel.rootHeight"/>
			</column>
			<column label="clock.rate" sf="6" width="12">
				<parameter idref="clock.rate"/>
			</column>
		</log>

		<!-- write log to file                                                       -->
		<log id="fileLog" logEvery="1000" fileName="2016 04 08 WGM043 Wildhaplotypes_new NAMES+wombat+alexdata.log.txt" overwrite="false">
			<posterior idref="posterior"/>
			<prior idref="prior"/>
			<likelihood idref="likelihood"/>
			<parameter idref="treeModel.rootHeight"/>
			<parameter idref="constant.popSize"/>
			<parameter idref="kappa"/>
			<parameter idref="frequencies"/>
			<parameter idref="clock.rate"/>
			<rateStatistic idref="meanRate"/>
			<treeLikelihood idref="treeLikelihood"/>
			<strictClockBranchRates idref="branchRates"/>
			<coalescentLikelihood idref="coalescent"/>
		</log>

		<!-- write tree log to file                                                  -->
		<logTree id="treeFileLog" logEvery="1000" nexusFormat="true" fileName="2016 04 08 WGM043 Wildhaplotypes_new NAMES+wombat+alexdata.trees.txt" sortTranslationTable="true">
			<treeModel idref="treeModel"/>
			<trait name="rate" tag="rate">
				<strictClockBranchRates idref="branchRates"/>
			</trait>
			<posterior idref="posterior"/>
		</logTree>
	</mcmc>
	<report>
		<property name="timer">
			<mcmc idref="mcmc"/>
		</property>
	</report>
</beast>
