# Supplementary material for: Phylogeography of the Koala, (Phascolarctos cinereus), and Harmonising Data to Inform Conservation
Source: PLoS One. 2016 Sep 2;11(9):e0162207. doi: 10.1371/journal.pone.0162207 (PMC5010259; doi:10.1371/journal.pone.0162207)
Supplement: S1 Table — (XLSX) [file pone.0162207.s002.xlsx]

## Sheet: Table S1
Sample number	Australian Musuem Registration numbers	mtDNA CR Haplotype	Specimen Type	State	Town	Latitude*	Longitude*
1	M.48352	Pc1	Tissue	NSW	Armidale	-30.5143	151.667
2	M.48213	Pc2	Tissue	NSW	Port Macquarie	-31.4474	152.825
3	M.48353	Pc2	Tissue	NSW	Port Macquarie	-31.4474	152.825
4	M.48354	Pc3	Tissue	NSW	Port Macquarie	-31.4474	152.825
5	M.48355	Pc2	Tissue	NSW	Port Macquarie	-31.4474	152.825
6	M.48356	Pc2	Tissue	NSW	Port Macquarie	-31.4474	152.825
7	M.48357	Pc2	Tissue	NSW	Port Macquarie	-31.4474	152.825
8	M.48358	Pc2	Tissue	NSW	Port Macquarie	-31.4474	152.825
9	M.48359	Pc1	Tissue	NSW	Armidale	-30.5143	151.667
10	M.48360	Pc2	Tissue	NSW	Port Macquarie	-31.4474	152.825
11	M.48361	Pc2	Tissue	NSW	Port Macquarie	-31.4474	152.825
12	M.48362	Pc2	Tissue	NSW	Riverside	-31.4474	152.825
13	M.48363	Pc3	Tissue	NSW	Port Macquarie	-31.4474	152.825
14	M.48364	Pc3	Tissue	NSW	Port Macquarie	-31.4474	152.825
15	M.48202	Pc2	Tissue	NSW	Port Macquarie	-31.4474	152.825
16	M.48366	Pc1	Tissue	NSW	Armidale	-30.5143	151.667
17	M.48367	Pc2	Tissue	NSW	Port Macquarie	-31.4474	152.825
18	M.48368	Pc3	Tissue	NSW	Port Macquarie	-31.4474	152.825
19	M.48369	Pc2	Tissue	NSW	Port Macquarie	-31.4474	152.825
20	M.48370	Pc2	Tissue	NSW	Port Macquarie	-31.4474	152.825
21	M.48371	Pc2	Tissue	NSW	Port Macquarie	-31.4474	152.825
22	M.48372	Pc2	Tissue	NSW	Port Macquarie	-31.4474	152.825
23	M.48373	Pc2	Tissue	NSW	Port Macquarie	-31.4474	152.825
24	M.48374	Pc3	Tissue	NSW	Port Macquarie	-31.4474	152.825
25	M.48375	Pc2	Tissue	NSW	Port Macquarie	-31.4474	152.825
26	M.48376	Pc3	Tissue	NSW	Port Macquarie	-31.4474	152.825
27	M.48377	Pc2	Tissue	NSW	Port Macquarie	-31.4474	152.825
28	M.48378	Pc2	Tissue	NSW	Port Macquarie	-31.4474	152.825
29	M.48379	Pc3	Tissue	NSW	Black Mountain	-30.3089	151.657
30	M.48380	Pc3	Tissue	NSW	Port Macquarie	-31.4474	152.825
31	M.48381	Pc3	Tissue	NSW	Port Macquarie	-31.4474	152.825
32	M.48382	Pc3	Tissue	NSW	Port Macquarie	-31.4474	152.825
33	M.48383	Pc2	Tissue	NSW	Port Macquarie	-31.4474	152.825
34	M.48384	Pc3	Tissue	NSW	Port Macquarie	-31.4474	152.825
35	M.48385	Pc2	Tissue	NSW	Port Macquarie	-31.4474	152.825
36	M.48386	Pc2	Tissue	NSW	Dunbogan	-31.6486	152.812
37	M.48387	Pc2	Tissue	NSW	Port Macquarie	-31.4474	152.825
38	M.48388	Pc3	Tissue	NSW	Port Macquarie	-31.4474	152.825
39	M.48389	Pc3	Tissue	NSW	Werrikimbe	-31.1884	152.152
40	M.48390	Pc3	Tissue	NSW	Port Macquarie	-31.4474	152.825
41	M.48391	Pc2	Tissue	NSW	Port Macquarie	-31.4474	152.825
42	M.48392	Pc2	Tissue	NSW	Port Macquarie	-31.4474	152.825
43	M.48393	Pc2	Tissue	NSW	Port Macquarie	-31.4474	152.825
44	M.48207	Pc2	Tissue	NSW	Port Macquarie	-31.4474	152.825
45	M.48394	Pc2	Tissue	NSW	Bonny Hills	-31.5806	152.83
46	M.48395	Pc3	Tissue	NSW	Port Macquarie	-31.4474	152.825
47	M.48396	Pc2	Tissue	NSW	Port Macquarie	-31.4474	152.825
48	M.48397	Pc2	Tissue	NSW	Port Macquarie	-31.4474	152.825
49	M.48398	Pc2	Tissue	NSW	Lake Cathie	-31.5502	152.854
50	M.48399	Pc2	Tissue	NSW	Port Macquarie	-31.4474	152.825
51	M.48400	Pc3	Tissue	NSW	Crescent Head	-31.1897	152.977
52	M.48401	Pc2	Tissue	NSW	Port Macquarie	-31.4474	152.825
53	M.48402	Pc3	Tissue	NSW	Port Macquarie	-31.4474	152.825
54	M.48403	Pc1	Tissue	NSW	Armidale	-30.5143	151.667
55	M.48404	Pc3	Tissue	NSW	Port Macquarie	-31.4474	152.825
56	M.48405	Pc2	Tissue	NSW	Port Macquarie	-31.4474	152.825
57	M.48406	Pc2	Tissue	NSW	Port Macquarie	-31.4474	152.825
58	M.48407	Pc2	Tissue	NSW	Port Macquarie	-31.4474	152.825
59	M.48408	Pc3	Tissue	NSW	Port Macquarie	-31.4474	152.825
60	M.48409	Pc2	Tissue	NSW	Port Macquarie	-31.4474	152.825
61	M.48410	Pc2	Tissue	NSW	Port Macquarie	-31.4474	152.825
62	M.48411	Pc2	Tissue	NSW	Port Macquarie	-31.4474	152.825
63	M.48412	Pc2	Tissue	NSW	Port Macquarie	-31.4474	152.825
64	M.48413	Pc2	Tissue	NSW	Port Macquarie	-31.4474	152.825
65	M.48414	Pc2	Tissue	NSW	Port Macquarie	-31.4474	152.825
66	M.48415	Pc4	Tissue	NSW	Gunnedah	-30.9768	150.252
67	M.48416	Pc5	Tissue	NSW	Uralla	-30.6414	151.501
68	M.48417	Pc3	Tissue	NSW	Port Macquarie	-31.4474	152.825
69	M.48418	Pc3	Tissue	NSW	Port Macquarie	-31.4474	152.825
70	M.48419	Pc3	Tissue	NSW	Port Macquarie	-31.4474	152.825
71	M.48420	Pc3	Tissue	NSW	Port Macquarie	-31.4474	152.825
72	M.48421	Pc2	Tissue	NSW	Port Macquarie	-31.4474	152.825
73	M.48209	Pc4	Tissue	NSW	Curlewis	-31.1146	150.271
74	M.48422	Pc2	Tissue	NSW	Port Macquarie	-31.4474	152.825
75	M.48423	Pc3	Tissue	NSW	Port Macquarie	-31.4474	152.825
76	M.48424	Pc2	Tissue	NSW	Port Macquarie	-31.4474	152.825
77	M.48425	Pc3	Tissue	NSW	Port Macquarie	-31.4474	152.825
78	M.48426	Pc2	Tissue	NSW	Port Macquarie	-31.4474	152.825
79	M.48427	Pc2	Tissue	NSW	Port Macquarie	-31.4474	152.825
80	M.48428	Pc3	Tissue	NSW	Port Macquarie	-31.4474	152.825
81	M.48429	Pc2	Tissue	NSW	Port Macquarie	-31.4474	152.825
82	M.48430	Pc2	Tissue	NSW	Port Macquarie	-31.4474	152.825
83	M.48431	Pc2	Tissue	NSW	Port Macquarie	-31.4474	152.825
84	M.48432	Pc2	Tissue	NSW	Bonny Hills	-31.5806	152.83
85	M.48433	Pc2	Tissue	NSW	Port Macquarie	-31.4474	152.825
86	M.48434	Pc2	Tissue	NSW	Port Macquarie	-31.4474	152.825
87	M.48435	Pc2	Tissue	NSW	Port Macquarie	-31.4474	152.825
88	M.48436	Pc2	Tissue	NSW	Port Macquarie	-31.4474	152.825
89	M.48437	Pc2	Tissue	NSW	Port Macquarie	-31.4474	152.825
90	M.48438	Pc3	Tissue	NSW	Port Macquarie	-31.4474	152.825
91	M.48439	Pc2	Tissue	NSW	Port Macquarie	-31.4474	152.825
92	M.48440	Pc2	Tissue	NSW	Port Macquarie	-31.4474	152.825
93	M.48441	Pc2	Tissue	NSW	Lake Cathie	-31.5502	152.854
94	M.48442	Pc2	Tissue	NSW	Port Macquarie	-31.4474	152.825
95	M.48443	Pc2	Tissue	NSW	Port Macquarie	-31.4474	152.825
96	M.48444	Pc2	Tissue	NSW	Port Macquarie	-31.4474	152.825
97	M.48445	Pc2	Tissue	NSW	Riverside	-31.4474	152.825
98	M.48446	Pc2	Tissue	NSW	Lake Cathie	-31.5502	152.854
99	M.48447	Pc2	Tissue	NSW	Port Macquarie	-31.4474	152.825
100	M.48448	Pc3	Tissue	NSW	Port Macquarie	-31.4474	152.825
101	M.48449	Pc2	Tissue	NSW	Port Macquarie	-31.4474	152.825
102	M.48450	Pc2	Tissue	NSW	Port Macquarie	-31.4474	152.825
103	M.48210	Pc2	Tissue	NSW	Port Macquarie	-31.4474	152.825
104	M.48211	Pc3	Tissue	NSW	Port Macquarie	-31.4474	152.825
105	M.48451	Pc3	Tissue	NSW	Port Macquarie	-31.4474	152.825
106	M.48452	Pc2	Tissue	NSW	Port Macquarie	-31.4474	152.825
107	M.48212	Pc2	Tissue	NSW	Port Macquarie	-31.4474	152.825
108	M.48453	Pc2	Tissue	NSW	Port Macquarie	-31.4474	152.825
109	M.48454	Pc2	Tissue	NSW	Port Macquarie	-31.4474	152.825
110	M.48455	Pc3	Tissue	NSW	Port Macquarie	-31.4474	152.825
111	M.48456	Pc3	Tissue	NSW	Port Macquarie	-31.4474	152.825
112	M.48457	Pc2	Tissue	NSW	Port Macquarie	-31.4474	152.825
113	M.48458	Pc2	Tissue	NSW	Port Macquarie	-31.4474	152.825
114	M.48459	Pc2	Tissue	NSW	Port Macquarie	-31.4474	152.825
115	M.46790	Pc2	Tissue	NSW	Port Macquarie	-31.4474	152.825
116	M.48460	Pc2	Tissue	NSW	Port Macquarie	-31.4474	152.825
117	M.48461	Pc2	Tissue	NSW	Port Macquarie	-31.4474	152.825
118	M.46791	Pc3	Tissue	NSW	Port Macquarie	-31.4474	152.825
119	M.48462	Pc2	Tissue	NSW	Port Macquarie	-31.4474	152.825
120	M.48463	Pc2	Tissue	NSW	Port Macquarie	-31.4474	152.825
121	M.48464	Pc2	Tissue	NSW	Port Macquarie	-31.4474	152.825
122	M.48215	Pc2	Tissue	NSW	Port Macquarie	-31.4474	152.825
123	M.48465	Pc2	Tissue	NSW	Port Macquarie	-31.4474	152.825
124	M.46792	Pc2	Tissue	NSW	Port Macquarie	-31.4474	152.825
125	M.48466	Pc3	Tissue	NSW	Port Macquarie	-31.4474	152.825
126	M.48216	Pc2	Tissue	NSW	Lake Innes	-31.4957	152.83
127	M.48217	Pc3	Tissue	NSW	Port Macquarie	-31.4474	152.825
128	M.48467	Pc2	Tissue	NSW	Port Macquarie	-31.4474	152.825
129	M.48468	Pc2	Tissue	NSW	Port Macquarie	-31.4474	152.825
130	M.48469	Pc2	Tissue	NSW	Port Macquarie	-31.4474	152.825
131	M.46793	Pc3	Tissue	NSW	Port Macquarie	-31.4474	152.825
132	M.48470	Pc3	Tissue	NSW	Port Macquarie	-31.4474	152.825
133	M.48471	Pc2	Tissue	NSW	Port Macquarie	-31.4474	152.825
134	M.48472	Pc2	Tissue	NSW	Port Macquarie	-31.4474	152.825
135	M.46794	Pc2	Tissue	NSW	Dunbogan	-31.6486	152.812
136	M.46795	Pc2	Tissue	NSW	Port Macquarie	-31.4474	152.825
137	M.48473	Pc2	Tissue	NSW	Port Macquarie	-31.4474	152.825
138	M.46796	Pc3	Tissue	NSW	Port Macquarie	-31.4474	152.825
139	M.48218	Pc2	Tissue	NSW	Port Macquarie	-31.4474	152.825
140	M.48345	Pc3	Tissue	NSW	Port Macquarie	-31.4474	152.825
141	M.48219	Pc2	Tissue	NSW	Port Macquarie	-31.4474	152.825
142	M.48475	Pc3	Tissue	NSW	Port Macquarie	-31.4474	152.825
143	M.48476	Pc3	Tissue	NSW	Port Macquarie	-31.4474	152.825
144	M.48477	Pc2	Tissue	NSW	Port Macquarie	-31.4474	152.825
145	M.48478	Pc2	Tissue	NSW	Port Macquarie	-31.4474	152.825
146	M.48479	Pc2	Tissue	NSW	Port Macquarie	-31.4474	152.825
147	M.48480	Pc2	Tissue	NSW	Kempsey	-31.0801	152.842
148	M.48220	Pc2	Tissue	NSW	Port Macquarie	-31.4474	152.825
149	M.48481	Pc2	Tissue	NSW	Port Macquarie	-31.4474	152.825
150	M.46797	Pc27	Tissue	NSW	Port Macquarie	-31.4474	152.825
151	M.48482	Pc2	Tissue	NSW	Port Macquarie	-31.4474	152.825
152	M.48483	Pc3	Tissue	NSW	Port Macquarie	-31.4474	152.825
153	M.48224	Pc2	Tissue	NSW	Port Macquarie	-31.4474	152.825
154	M.41266	Pc21	muscle	NSW	Pheasants Nest	-34.2494	150.642
155	M.41267	Pc21	Muscle	NSW	Wedderburn	-34.1228	150.814
156	M.35102	Pc2	Kidney	NSW	Coffs Harbour	-30.316	153.051
157	M.35164	Pc2	Skin	NSW	Bonville	-30.3762	153.035
158	M.35676	Pc6	Skin	NSW	Ulong - Dkohn property	-30.2387	152.885
159	M.35160	Pc2	Skin	NSW	Pine Creek State Forest	-30.4145	153.009
160	M.32011	Pc7	Tissue	NSW	Goonellabah	-28.82	153.328
161	M.35103	Pc2	Liver	NSW	Coffs Harbour	-30.316	153.051
162	M.36066	Pc7	liver	NSW	Alphadale	-28.8258	153.367
163	M.35147	Pc6	Liver	NSW	Bonville	-30.3762	153.035
164	M.32286	Pc7	Liver	NSW	Kyogle	-28.6204	153.004
165	M.35165	Pc2	Liver	NSW	Sawtell?	-30.3699	153.1
166	M.45019	Pc6	Liver	NSW	Grafton area	-29.6911	152.933
167	M.35361	Pc2	Liver	NSW	Narrandera	-34.7479	146.55
168	M.38689	Pc2	Tissue	NSW	Narrandera	-34.7479	146.55
169	M.35159	Pc8	Liver	NSW	Coffs Harbour	-30.316	153.051
170	M.37049	Pc7	Liver	NSW	Narrandera	-34.7479	146.55
171	M.36125	Pc2	Muscle	NSW	Sawtell	-30.3699	153.1
172	M.37050	Pc7	Kidney	NSW	Narrandera	-34.7479	146.55
173	M.48225	Pc3	Tissue	NSW	Port Macquarie	-31.4474	152.825
174	M.48226	Pc2	Tissue	NSW	Port Macquarie	-31.4474	152.825
175	M.48227	Pc3	Tissue	NSW	Port Macquarie	-31.4474	152.825
176	M.48228	Pc3	Tissue	NSW	Port Macquarie	-31.4474	152.825
177	M.46798	Pc3	Tissue	NSW	Port Macquarie	-31.4474	152.825
178	M.46799	Pc2	Tissue	NSW	Port Macquarie	-31.4474	152.825
179	M.46800	Pc2	Tissue	NSW	Byabarra	-31.5235	152.546
180	M.46801	Pc2	Tissue	NSW	Port Macquarie	-31.4474	152.825
181	M.46802	Pc3	Tissue	NSW	Port Macquarie	-31.4474	152.825
182	M.48229	Pc2	Tissue	NSW	Port Macquarie	-31.4474	152.825
183	M.48230	Pc9	Tissue	NSW	Crescent Head	-31.1897	152.977
184	M.46230	Pc4	Tissue	NSW	Werris Creek	-31.3491	150.647
185	M.46244	Pc2	Tissue	NSW	Lake Cathie	-31.5502	152.854
186	M.46253	Pc10	Tissue	NSW	Kempsey	-31.0801	152.842
187	M.46249	Pc2	Tissue	NSW	Cresent Head	-31.1897	152.977
188	M.46229	Pc4	Tissue	NSW	Curlewis via Gunnedah	-31.1146	150.271
189	M.46250	Pc11	Tissue	NSW	Dunbogan	-31.6486	152.812
190	M.46255	Pc4	Tissue	NSW	Raymond Terrace	-32.7621	151.743
191	M.46575	Pc16	Tissue	NSW	Mendooran	-31.8231	149.122
192	C 37637	Pc2	Tissue	Vic	Cape Otway, Bimbi Park	-38.8485	143.525
193	C 37638	Pc2	Tissue	Vic	Cape Otway	-38.8485	143.525
194	C 37640	Pc2	Tissue	Vic	Cape Otway	-38.8485	143.525
195	C 37639	Pc2	Tissue	Vic	Cape Otway	-38.8485	143.525
196	C 37641	Pc2	Tissue	Vic	Cape Otway	-38.8485	143.525
197	C 37642	Pc2	Tissue	Vic	Cape Otway	-38.8485	143.525
198	C 37643	Pc2	Tissue	Vic	Cape Otway	-38.8485	143.525
199	C 37644	Pc2	Tissue	Vic	Cape Otway	-38.8485	143.525
200	C 37636	Pc2	Tissue	Vic	Cape Otway	-38.8485	143.525
201	C 37645	Pc2	Tissue	Vic	Cape Otway	-38.8485	143.525
202	C 37646	Pc2	Tissue	Vic	Cape Otway	-38.8485	143.525
203	C 37647	Pc2	Tissue	Vic	Cape Otway	-38.8485	143.525
204	C 37648	Pc2	Tissue	Vic	Cape Otway	-38.8485	143.525
205	C 37649	Pc2	Tissue	Vic	Cape Otway	-38.8485	143.525
206	M.45022	Pc27	gDNA (from Liver)	NSW	Port Macquarie	-31.4474	152.825
207	M.47206	Pc13	Muscle Tissue	NSW	Captive	-30.9768	150.252
208	M.47207	Pc4	Muscle Tissue	NSW	Captive	-33.44	149.563
209	M.47210	Pc7	Ear Tissue	NSW	Tyagarah	-28.585	153.55
210	M.47211	Pc7	Ear Tissue	NSW	Tyagarah	-28.585	153.55
211	M.47212	Pc7	Ear Tissue	NSW	Tyagarah	-28.585	153.55
212	M.47213	Pc7	Ear Tissue	NSW	Tyagarah	-28.585	153.55
213	M.47214	Pc7	Ear Tissue	NSW	Tyagarah	-28.585	153.55
214	M.47215	Pc7	Ear Tissue	NSW	Tyagarah	-28.585	153.55
215	M.47216	Pc7	Ear TISSUE	NSW	Tyagarah	-28.585	153.55
216	M.47217	Pc7	Ear Tissue	QLD	Coomera	-27.8365	153.371
217	M.47218	Pc7	Ear tissue	QLD	Coomera	-27.8365	153.371
218	M.47219	Pc7	Ear tissue	QLD	Coomera	-27.8365	153.371
219	M.47220	Pc7	Ear tissue	QLD	Coomera	-27.8365	153.371
220	M.47221	Pc7	Ear tissue	QLD	Coomera	-27.8365	153.371
221	M.47222	Pc7	Ear tissue	QLD	Coomera	-27.8365	153.371
222	M.47223	Pc7	Ear tissue	NSW	Tyagarah	-28.585	153.55
223	M.47224	Pc7	Ear tissue	QLD	Coomera	-27.8365	153.371
224	M.47225	Pc7	Ear Tissue	QLD	Coomera	-27.8365	153.371
225	M.47226	Pc7	Ear tissue	NSW	Tyagarah	-28.585	153.55
226	M.47227	Pc7	Ear Tissue	NSW	Tyagarah	-28.585	153.55
227	M.47230	Pc7	Ear Tissue	NSW	Tyagarah	-28.585	153.55
228	M.47231	Pc7	Ear Tissue	NSW	Tyagarah	-28.585	153.55
229	M.47232	Pc7	Ear Tissue	NSW	Tyagarah	-28.585	153.55
230	M.47233	Pc7	Ear Tissue	NSW	Tyagarah	-28.585	153.55
231	M.47234	Pc7	Ear Tissue	NSW	Tyagarah	-28.585	153.55
232	M.47235	Pc27	Ear Tissue	Victoria	Bessiebelle	-38.1792	141.954
233	M.47236	Pc27	Ear Tissue	Victoria	Bessiebelle	-38.1792	141.954
234	M.47237	Pc27	Ear Tissue	Victoria	Bessiebelle	-38.1792	141.954
235	M.47238	Pc27	Ear tissue	Victoria	Bessiebelle	-38.1792	141.954
236	M.47239	Pc27	Ear tissue	Victoria	Bessiebelle	-38.1792	141.954
237	M.47240	Pc27	Ear Tissue	Victoria	Bessiebelle	-38.1792	141.954
238	M.47241	Pc27	Ear Tissue	Victoria	Bessiebelle	-38.1792	141.954
239	M.47242	Pc27	Ear Tissue	Victoria	Bessiebelle	-38.1792	141.954
240	M.47243	Pc27	Ear Tissue	Victoria	Bessiebelle	-38.1792	141.954
241	M.47244	Pc27	Ear Tissue	Victoria	Bessiebelle	-38.1792	141.887
242	M.47245	Pc27	Ear Tissue	Victoria	Bessiebelle	-38.1792	141.887
243	M.47246	Pc27	Ear tissue	Victoria	Bessiebelle	-38.1792	141.887
244	M.47247	Pc48	Ear Tissue	Victoria	Bessiebelle	38.1792	141.954
245	M.47248	Pc27	Ear Tissue	Victoria	Bessiebelle	-38.1792	141.954
246	M.47249	Pc27	Ear Tissue	Victoria	Bessiebelle	-38.1792	141.954
247	M.47250	Pc27	Ear Tissue	Victoria	Bessiebelle	-38.1792	141.954
248	M.47251	Pc27	Ear Tissue	Victoria	Bessiebelle	-38.1792	141.954
249	M.47252	Pc27	Ear tissue	Victoria	Bessiebelle	-38.1792	141.887
250	M.47253	Pc27	Ear Tissue	Victoria	Bessiebelle	-38.1792	141.887
251	M.47254	Pc27	Ear Tissue	Victoria	Bessiebelle	-38.1792	141.887
252	M.47255	Pc27	Ear Tissue	Victoria	Bessiebelle	-38.1792	141.954
253	M.47256	Pc27	Ear Tissue	Victoria	Bessiebelle	38.1792	141.954
254	M.47257	Pc27	Ear Tissue	Victoria	Bessiebelle	-38.1792	141.887
255	M.47258	Pc27	Ear Tissue	Victoria	Bessiebelle	-38.1792	141.887
256	M.47259	Pc27	Ear Tissue	Victoria	Bessiebelle	-38.1792	141.887
257	M.47260	Pc27	Ear Tissue	Victoria	Bessiebelle	-38.1792	141.887
258	M.47261	Pc27	Ear Tissue	Victoria	Bessiebelle	38.1331	141.887
259	M.47262	Pc27	Ear Tissue	Victoria	Bessiebelle	-38.1792	141.887
260	M.47263	Pc27	Ear Tissue	Victoria	Bessiebelle	-38.1792	141.887
261	M.47264	Pc27	Ear Tissue	Victoria	Bessiebelle	-38.1792	141.887
262	M.47265	Pc27	Ear Tissue	Victoria	Bessiebelle	-38.1792	141.887
263	M.47266	Pc27	Ear Tissue	Victoria	Bessiebelle	-38.1792	141.887
264	M.47267	Pc27	Ear Tissue	Victoria	Bessiebelle	-38.1792	141.887
265	M.47268	Pc27	Ear Tissue	Victoria	French Island	-38.3395	145.388
266	M.47269	Pc27	Ear Tissue	Victoria	French Island	-38.3395	145.388
267	M.47270	Pc27	Ear Tissue	Victoria	French Island	-38.3395	145.388
268	M.47271	Pc27	Ear Tissue	Victoria	French Island	-38.3395	145.388
269	M.47272	Pc27	Ear Tissue	Victoria	French Island	-38.3395	145.388
270	M.47273	Pc27	Ear Tissue	Victoria	French Island	-38.3395	145.388
271	M.47274	Pc27	Ear Tissue	Victoria	French Island	-38.3395	145.388
272	M.47275	Pc27	Ear Tissue	Victoria	French Island	-38.3395	145.388
273	M.47276	Pc27	Ear Tissue	Victoria	French Island	-38.3395	145.388
274	M.47277	Pc27	Ear Tissue	Victoria	French Island	-38.3395	145.388
275	M.47278	Pc27	Ear Tissue	Victoria	French Island	-38.3395	145.388
276	M.47279	Pc27	Ear Tissue	Victoria	French Island	-38.3395	145.388
277	M.47280	Pc27	Ear Tissue	Victoria	French Island	-38.3395	145.388
278	M.47281	Pc27	Ear Tissue	Victoria	French Island	-38.3395	145.388
279	M.47282	Pc27	Ear Tissue	Victoria	French Island	-38.3395	145.388
280	M.47283	Pc27	Ear Tissue	Victoria	French Island	-38.3395	145.388
281	M.47284	Pc27	Ear Tissue	Victoria	French Island	-38.3395	145.388
282	M.47285	Pc27	Ear Tissue	Victoria	French Island	-38.3395	145.388
283	M.47286	Pc27	Ear Tissue	Victoria	French Island	-38.3395	145.388
284	M.47415	Pc19	Genetic Material	NSW	Dubbo	-32.2721	148.587
285	M.47416	Pc19	Genetic Material	NSW	Coonamble	-30.9525	148.389
286	M.47417	Pc16	Genetic Material	NSW	Tooraweenah	-31.4406	148.911
287	M.47418	Pc4	Genetic Material	NSW	Pilliga	-30.9458	149.417
288	M.47419	Pc4	Genetic Material	NSW	Pilliga	-30.9458	149.417
289	M.47420	Pc4	Genetic Material	NSW	Coonabarabran	-31.2739	149.277
290	M.47421	Pc16	Genetic Material	NSW	Coonamble	-30.9525	148.389
291	M.47422	Pc4	Genetic Material	NSW	Coonabarabran	-31.2739	149.277
292	M.47442	Pc27	Genetic Material	Vic	Strezlecki/East Gippsland	-38.2988	146.355
293	M.47443	Pc27	Genetic Material	Vic	Strezlecki/East Gippsland	-38.2988	146.355
294	M.47444	Pc27	Genetic Material	Vic	Strezlecki/East Gippsland	-38.2988	146.355
295	M.47445	Pc27	Genetic Material	Vic	Strezlecki/East Gippsland	-38.2988	146.355
296	M.47446	Pc27	Genetic Material	Vic	Strezlecki/East Gippsland	-38.2988	146.355
297	M.47447	Pc27	Genetic Material	Vic	Strezlecki/East Gippsland	-38.2988	146.355
298	M.47448	Pc27	Genetic Material	Vic	Strezlecki/East Gippsland	-38.2988	146.355
299	M.47449	Pc27	Genetic Material	Vic	Strezlecki/East Gippsland	-38.2988	146.355
300	M.47450	Pc25	Genetic Material	Vic	Strezlecki/East Gippsland	-38.2988	146.355
301	M.47451	Pc27	Genetic Material	Vic	Strezlecki/East Gippsland	-38.2988	146.355
302	M.47452	Pc27	Genetic Material	Vic	Strezlecki/East Gippsland	-38.2988	146.355
303	M.47453	Pc27	Genetic Material	Vic	Strezlecki/East Gippsland	-38.2988	146.355
304	M.47454	Pc27	Genetic Material	Vic	Strezlecki/East Gippsland	-38.2988	146.355
305	M.47455	Pc27	Genetic Material	Vic	Strezlecki/East Gippsland	-38.2988	146.355
306	M.47456	Pc27	Genetic Material	Vic	Strezlecki/East Gippsland	-38.2988	146.355
307	M.47457	Pc27	Genetic Material	Vic	Strezlecki/East Gippsland	-38.2988	146.355
308	M.47458	Pc27	Genetic Material	Vic	Strezlecki/East Gippsland	-38.2988	146.355
309	M.47459	Pc27	Genetic Material	Vic	Strezlecki/East Gippsland	-38.2988	146.355
310	M.47460	Pc27	Genetic Material	Vic	Strezlecki/East Gippsland	-38.2988	146.355
311	M.47461	Pc27	Genetic Material	Vic	Strezlecki/East Gippsland	-38.2988	146.355
312	M.47462	Pc27	Genetic Material	Vic	Strezlecki/East Gippsland	-38.2988	146.355
313	M.47463	Pc27	Genetic Material	Vic	Strezlecki/East Gippsland	-38.2988	146.355
314	M.47464	Pc27	Genetic Material	Vic	Strezlecki/East Gippsland	-38.2988	146.355
315	M.47465	Pc27	Genetic Material	Vic	Strezlecki/East Gippsland	-38.2988	146.355
316	M.47466	Pc27	Genetic Material	Vic	Strezlecki/East Gippsland	-38.2988	146.355
317	M.47467	Pc27	Genetic Material	Vic	Strezlecki/East Gippsland	-38.2988	146.355
318	M.47468	Pc27	Genetic Material	Vic	Strezlecki/East Gippsland	-38.2988	146.355
319	M.47469	Pc27	Genetic Material	Vic	Strezlecki/East Gippsland	-38.2988	146.355
320	M.47470	Pc27	Genetic Material	Vic	Strezlecki/East Gippsland	-38.2988	146.355
321	M.47471	Pc19	Genetic Material	Vic	Strezlecki/East Gippsland	-38.2988	146.355
322	M.47472	Pc27	Genetic Material	Vic	Strezlecki/East Gippsland	-38.2988	146.355
323	M.47473	Pc27	Genetic Material	Vic	Strezlecki/East Gippsland	-38.2988	146.355
324	M.47474	Pc27	Genetic Material	Vic	Strezlecki/East Gippsland	-38.2988	146.355
325	M.47482	Pc7	Genetic Material	NSW	Lismore	-28.8258	153.367
326	M.47483	Pc7	Genetic Material	NSW	Iluka	-29.4079	153.35
327	M.47488	Pc27	Genetic Material	NSW	Yerrinbool	-34.3694	150.543
328	M.47489	Pc27	Genetic Material	NSW	Sandy point	-33.9762	150.993
329	M.47490	Pc27	Genetic Material	NSW	Wedderburn	-34.1228	150.814
330	M.47491	Pc27	Genetic Material	NSW	Bargo	-34.2942	150.581
331	M.47493	Pc27	Genetic Material	NSW	Hanging rock	-34.6276	150.171
332	M.47496	Pc27	Genetic Material	NSW	Kentlyn	-34.0737	150.859
333	M.47497	Pc27	Genetic Material	NSW	Kentlyn	-34.0737	150.859
334	M.47498	Pc27	Genetic Material	NSW	Kentlyn	-34.0737	150.859
335	M.47499	Pc27	Genetic Material	NSW	Kentlyn	-34.0737	150.859
336	M.47500	Pc27	Genetic Material	NSW	Wedderburn	-34.1228	150.814
337	M.47501	Pc27	Genetic Material	NSW	Wedderburn	-34.1228	150.814
338	M.47502	Pc27	Genetic Material	NSW	Wedderburn	-34.1228	150.814
339	M.47504	Pc27	Genetic Material	NSW	Wedderburn	-34.1228	150.814
340	M.47505	Pc27	Genetic Material	NSW	Wedderburn	-34.1228	150.814
341	M.47507	Pc4	Genetic Material	NSW	Kentlyn	-34.0737	150.859
342	M.47509	Pc4	Genetic Material	NSW	Kentlyn	-34.0737	150.859
343	M.47510	Pc19	Genetic Material	NSW	Waterfall	-34.1331	150.994
344	M.47511	Pc19	Genetic Material	NSW	Kentlyn	-34.0737	150.859
345	M.47513	Pc19	Genetic Material	NSW	Kentlyn	-34.0737	150.859
346	M.47514	Pc19	Genetic Material	NSW	Minto heights	-34.0518	150.85
347	M.47516	Pc19	Genetic Material	NSW	Kentlyn	-34.0737	150.859
348	M.47518	Pc21	Genetic Material	NSW	Yerrinbool	-34.3694	150.543
349	M.47519	Pc19	Genetic Material	NSW	Kentlyn	-34.0737	150.859
350	M.47520	Pc19	Genetic Material	NSW	Ruse	-34.0728	150.842
351	M.47521	Pc19	Genetic Material	NSW	Wedderburn	-34.1228	150.814
352	M.47522	Pc21	Genetic Material	NSW	Sandy point	-33.9762	150.993
353	M.47523	Pc21	Genetic Material	NSW	Mittagong	-34.4506	150.448
354	M.47525	Pc21	Genetic Material	NSW	Wilton	-34.237	150.696
355	M.47526	Pc19	Genetic Material	NSW	Kentlyn	-34.0737	150.859
356	M.47537	Pc4	Genetic Material	NSW	Maitland	-32.6764	151.776
357	M.47538	Pc4	Genetic Material	NSW	Maitland	-32.6764	151.776
358	M.47539	Pc4	Genetic Material	NSW	Maitland	-32.6764	151.776
359	M.47540	Pc4	Genetic Material	NSW	Maitland	-32.6764	151.776
360	M.47541	Pc4	Genetic Material	NSW	Maitland	-32.6764	151.776
361	M.47542	Pc4	Genetic Material	NSW	Maitland	-32.6764	151.776
362	M.47543	Pc4	Genetic Material	NSW	Maitland	-32.6764	151.776
363	M.47544	Pc27	Genetic Material	SA	Eyre Peninsula	-33.7517	135.764
364	M.47545	Pc27	Genetic Material	SA	Eyre Peninsula	-33.7517	135.764
365	M.47546	Pc27	Genetic Material	SA	Eyre Peninsula	-33.7517	135.764
366	M.47547	Pc27	Genetic Material	SA	Eyre Peninsula	-33.7517	135.764
367	M.47548	Pc27	Genetic Material	SA	Eyre Peninsula	-33.7517	135.764
368	M.47549	Pc27	Genetic Material	SA	Eyre Peninsula	-33.7517	135.764
369	M.47550	Pc27	Genetic Material	SA	Eyre Peninsula	-33.7517	135.764
370	M.47551	Pc27	Genetic Material	SA	Eyre Peninsula	-33.7517	135.764
371	M.47552	Pc27	Genetic Material	SA	Eyre Peninsula	-33.7517	135.764
372	M.47553	Pc27	Genetic Material	SA	Eyre Peninsula	-33.7517	135.764
373	M.47554	Pc27	Genetic Material	SA	Eyre Peninsula	-33.7517	135.764
374	M.47555	Pc27	Genetic Material	SA	Eyre Peninsula	-33.7517	135.764
375	M.47556	Pc27	Genetic Material	SA	Eyre Peninsula	-33.7517	135.764
376	M.47557	Pc27	Genetic Material	SA	Eyre Peninsula	-33.7517	135.764
377	M.47558	Pc27	Genetic Material	SA	Eyre Peninsula	-33.7517	135.764
378	M.47559	Pc27	Genetic Material	SA	Eyre Peninsula	-33.7517	135.764
379	M.47561	Pc27	Genetic Material	SA	Eyre Peninsula	-33.7517	135.764
380	M.47562	Pc27	Genetic Material	SA	Eyre Peninsula	-33.7517	135.764
381	M.47563	Pc27	Genetic Material	SA	Eyre Peninsula	-33.7517	135.764
382	M.47564	Pc27	Genetic Material	SA	Kangaroo Island	-35.7752	137.214
383	M.47565	Pc27	Genetic Material	SA	Kangaroo Island	-35.7752	137.214
384	M.47566	Pc27	Genetic Material	SA	Kangaroo Island	-35.7752	137.214
385	M.47567	Pc27	Genetic Material	SA	Kangaroo Island	-35.7752	137.214
386	M.47568	Pc27	Genetic Material	SA	Kangaroo Island	-35.7752	137.214
387	M.47571	Pc27	Genetic Material	SA	Kangaroo Island	-35.7752	137.214
388	M.47572	Pc27	Genetic Material	SA	Kangaroo Island	-35.7752	137.214
389	M.47573	Pc27	Genetic Material	SA	Kangaroo Island	-35.7752	137.214
390	M.47574	Pc27	Genetic Material	SA	Kangaroo Island	-35.7752	137.214
391	M.47575	Pc27	Genetic Material	SA	Kangaroo Island	-35.7752	137.214
392	M.47576	Pc27	Genetic Material	SA	Kangaroo Island	-35.7752	137.214
393	M.47577	Pc25	Genetic Material	SA	Kangaroo Island	-35.7752	137.214
394	M.47578	Pc27	Genetic Material	SA	Kangaroo Island	-35.7752	137.214
395	M.47579	Pc17	Genetic Material	SA	Kangaroo Island	-35.7752	137.214
396	M.47580	Pc27	Genetic Material	SA	Kangaroo Island	-35.7752	137.214
397	M.47581	Pc17	Genetic Material	SA	Kangaroo Island	-35.7752	137.214
398	M.47583	Pc27	Genetic Material	SA	Kangaroo Island	-35.7752	137.214
399	M.47584	Pc27	Genetic Material	SA	Kangaroo Island	-35.7752	137.214
400	M.47585	Pc27	Genetic Material	SA	Kangaroo Island	-35.7752	137.214
401	M.47586	Pc27	Genetic Material	SA	Kangaroo Island	-35.7752	137.214
402	M.47587	Pc27	Genetic Material	SA	Kangaroo Island	-35.7752	137.214
403	M.47588	Pc27	Genetic Material	SA	Kangaroo Island	-35.7752	137.214
404	M.47589	Pc27	Genetic Material	SA	Kangaroo Island	-35.7752	137.214
405	M.47590	Pc27	Genetic Material	SA	Kangaroo Island	-35.7752	137.214
406	M.47591	Pc27	Genetic Material	SA	Kangaroo Island	-35.7752	137.214
407	M.47592	Pc27	Genetic Material	SA	Mt Lofty Ranges	-35.0274	138.582
408	M.47593	Pc27	Genetic Material	SA	Mt Lofty Ranges	-35.0274	138.582
409	M.47594	Pc27	Genetic Material	SA	Mt Lofty Ranges	-35.0274	138.582
410	M.47595	Pc17	Genetic Material	SA	Mt Lofty Ranges	-35.0274	138.582
411	M.47596	Pc27	Genetic Material	SA	Mt Lofty Ranges	-35.0274	138.582
412	M.47597	Pc27	Genetic Material	SA	Mt Lofty Ranges	-35.0274	138.582
413	M.47598	Pc17	Genetic Material	SA	Mt Lofty Ranges	-35.0274	138.582
414	M.47599	Pc27	Genetic Material	SA	Mt Lofty Ranges	-35.0274	138.582
415	M.47600	Pc27	Genetic Material	SA	Mt Lofty Ranges	-35.0274	138.582
416	M.47601	Pc27	Genetic Material	SA	Mt Lofty Ranges	-35.0274	138.582
417	M.47602	Pc20	Genetic Material	SA	Mt Lofty Ranges	-35.0274	138.582
418	M.47603	Pc19	Genetic Material	SA	Mt Lofty Ranges	-35.0274	138.582
419	M.47604	Pc19	Genetic Material	SA	Mt Lofty Ranges	-35.0274	138.582
420	M.47605	Pc21	Genetic Material	SA	Mt Lofty Ranges	-35.0274	138.582
421	M.47606	Pc27	Genetic Material	SA	Mt Lofty Ranges	-35.0274	138.582
422	M.47607	Pc27	Genetic Material	SA	Mt Lofty Ranges	-35.0274	138.582
423	M.47608	Pc22	Genetic Material	SA	Mt Lofty Ranges	-35.0274	138.582
424	M.47610	Pc27	Genetic Material	SA	Mt Lofty Ranges	-35.0274	138.582
425	M.47611	Pc19	Genetic Material	SA	Mt Lofty Ranges	-35.0274	138.582
426	M.47612	Pc19	Genetic Material	SA	Mt Lofty Ranges	-35.0274	138.582
427	M.47613	Pc27	Genetic Material	SA	Mt Lofty Ranges	-35.0274	138.582
428	M.47614	Pc19	Genetic Material	SA	Mt Lofty Ranges	-35.0274	138.582
429	M.47615	Pc19	Genetic Material	SA	Mt Lofty Ranges	-35.0274	138.582
430	M.47616	Pc19	Genetic Material	SA	Mt Lofty Ranges	-35.0274	138.582
431	M.47617	Pc27	Genetic Material	SA	Mt Lofty Ranges	-35.0274	138.582
432	M.47618	Pc19	Genetic Material	SA	Mt Lofty Ranges	-35.0274	138.582
433	M.47619	Pc19	Genetic Material	SA	Mt Lofty Ranges	-35.0274	138.582
434	M.47620	Pc19	Genetic Material	SA	Mt Lofty Ranges	-35.0274	138.582
435	M.47621	Pc27	Genetic Material	SA	Mt Lofty Ranges	-35.0274	138.582
436	M.47622	Pc19	Genetic Material	SA	Mt Lofty Ranges	-35.0274	138.582
437	M.48231	Pc4	Tissue	NSW	Lithgow	-33.4809	150.157
438	M.45930	Pc2	Tissue	NSW	Narrandera	-34.7479	146.55
439	M.46160	Pc4	Tissue	NSW	Gunnedah	-30.9768	150.252
440	M.46161	Pc4	Tissue	NSW	Gunnedah	-30.9768	150.252
441	M.46162	Pc45	Tissue	NSW	Bredbo	-36.0219	149.15
442	M.46926	Pc7	Genetic Material	NSW	Duranbah Quarry	-28.2826	153.522
443	M.46927	Pc7	Genetic Material	NSW	Duranbah Quarry	-28.2826	153.522
444	M.46928	Pc7	Genetic Material	NSW	Tweed Heads	-28.1735	153.543
445	M.46929	Pc42	Genetic Material	NSW	Tweed Heads	-28.1735	153.543
446	M.46930	Pc7	Genetic Material	NSW	Nunderi	-28.3242	153.461
447	M.46931	Pc7	Genetic Material	NSW	Stotts Island Nature Reserve	-28.2733	153.507
448	M.46932	Pc7	Genetic Material	NSW	Round Mountain	-28.3567	153.534
449	M.46933	Pc7	Genetic Material	NSW	Burringbar area	-28.4327	153.472
450	M.46934	Pc7	Genetic Material	NSW	Brunswick Heads	-28.5405	153.549
451	M.46935	Pc7	Genetic Material	NSW	Dunloe	-28.3904	153.543
452	M.46936	Pc7	Genetic Material	NSW	Taggarts Mountain	-31.1153	150.618
453	M.46937	Pc7	Genetic Material	NSW	Tanglewood area	-28.3368	153.536
454	M.46938	Pc7	Genetic Material	NSW	Tanglewood area	-28.3368	153.536
455	M.46939	Pc7	Genetic Material	NSW	Tanglewood area	-28.3368	153.536
456	M.46940	Pc7	Genetic Material	NSW	Tanglewood area	-28.3368	153.536
457	M.46941	Pc7	Genetic Material	NSW	Duranbah Quarry	-28.2826	153.522
458	M.46942	Pc7	Genetic Material	NSW	Duranbah Quarry	-28.2826	153.522
459	M.46943	Pc7	Genetic Material	NSW	Duranbah Quarry	-28.2826	153.522
460	M.46944	Pc7	Genetic Material	NSW	Goonengerry	-28.5787	153.41
461	M.47634	PC2	Tissue	NSW	South Kempsey	-31.0801	152.842
462	M.47646	Pc14	Tissue	NSW	Glen Innes	-29.7377	151.74
463	M.47648	Pc14	Tissue	NSW	Glen Innes	-29.7377	151.74
464	M.47659	Pc44	Tissue	NSW	Yengo National Park	-32.9489	150.49
465	M.47687	Pc14	Tissue	NSW	Warialda	-29.455	150.54
466	M.47688	Pc44	Tissue	NSW	Yengo National Park	-32.9489	150.49
467	M.46192	Pc2	Genetic Material	NSW	Mylestom	-30.4627	153.045
468	M.48232	Pc46	Tissue	Qld	Clermont Mine	-22.8248	147.64
469	M.48233	Pc46	Tissue	Qld	Clermont Mine	-22.8248	147.64
470	M.48234	Pc46	Tissue	Qld	Clermont Mine	-22.8248	147.64
471	M.48235	Pc46	Tissue	Qld	Clermont Mine	-22.8248	147.64
472	M.48236	Pc46	Tissue	Qld	Clermont Mine	-22.8248	147.64
473	M.48237	Pc43	Tissue	Qld	Clermont Mine	-22.8248	147.64
474	M.48238	Pc46	Tissue	Qld	Clermont Mine	-22.8248	147.64
475	M.48239	Pc46	Tissue	Qld	Clermont Mine	-22.8248	147.64
476	M.48240	Pc46	Tissue	Qld	Clermont Mine	-22.8248	147.64
477	M.48241	Pc46	Tissue	Qld	Clermont Mine	-22.8248	147.64
478	M.48242	Pc46	Tissue	Qld	Clermont Mine	-22.8248	147.64
479	M.48244	Pc50	Tissue	Qld	Clermont Mine	-22.8248	147.64
480	M.48245	Pc31	Tissue	Qld	Clermont Mine	-22.8248	147.64
481	M.48246	Pc46	Tissue	Qld	Clermont Mine	-22.8248	147.64
482	M.48249	Pc46	Tissue	Qld	Clermont Mine	-22.8248	147.64
483	M.48250	Pc46	Tissue	Qld	Clermont Mine	-22.8248	147.64
484	M.48251	Pc46	Tissue	Qld	Clermont Mine	-22.8248	147.64
485	M.48252	Pc46	Tissue	Qld	Clermont Mine	-22.8248	147.64
486	M.48253	Pc46	Tissue	Qld	Clermont Mine	-22.8248	147.64
487	M.48254	Pc43	Tissue	Qld	Clermont Mine	-22.8248	147.64
488	M.48255	Pc46	Tissue	Qld	Clermont Mine	-22.8248	147.64
489	M.48256	Pc46	Tissue	Qld	Clermont Mine	-22.8248	147.64
490	M.48257	Pc46	Tissue	Qld	Clermont Mine	-22.8248	147.64
491	M.48258	Pc43	Tissue	Qld	Clermont Mine	-22.8248	147.64
492	M.48259	Pc43	Tissue	Qld	Clermont Mine	-22.8248	147.64
493	M.48260	Pc46	Tissue	Qld	Clermont Mine	-22.8248	147.64
494	M.48261	Pc46	Tissue	Qld	Clermont Mine	-22.8248	147.64
495	M.48262	Pc46	Tissue	Qld	Clermont Mine	-22.8248	147.64
496	M.48263	Pc52	Tissue	Qld	Clermont Mine	-22.8248	147.64
497	M.48264	Pc46	Tissue	Qld	Clermont Mine	-22.8248	147.64
498	M.48265	Pc31	Tissue	Qld	Clermont Mine	-22.8248	147.64
499	M.48266	Pc46	Tissue	Qld	Clermont Mine	-22.8248	147.64
500	M.48267	Pc46	Tissue	Qld	Clermont Mine	-22.8248	147.64
501	M.48268	Pc46	Tissue	Qld	Clermont Mine	-22.8248	147.64
502	M.48269	Pc46	Tissue	Qld	Clermont Mine	-22.8248	147.64
503	M.48270	Pc43	Tissue	Qld	Clermont Mine	-22.8248	147.64
504	M.48271	Pc46	Tissue	Qld	Clermont Mine	-22.8248	147.64
505	M.48272	Pc46	Tissue	Qld	Clermont Mine	-22.8248	147.64
506	M.48273	Pc28	Tissue	Qld	Maryborough	-25.5371	152.702
507	M.48274	Pc28	Tissue	Qld	Maryborough	-25.5371	152.702
508	M.48275	Pc28	Tissue	Qld	Maryborough	-25.5371	152.702
509	M.48276	Pc28	Tissue	Qld	Maryborough	-25.5371	152.702
510	M.48277	Pc28	Tissue	Qld	Maryborough	-25.5371	152.702
511	M.48278	Pc28	Tissue	Qld	Maryborough	-25.5371	152.702
512	M.48279	Pc28	Tissue	Qld	Maryborough	-25.5371	152.702
513	M.48280	Pc28	Tissue	Qld	Maryborough	-25.5371	152.702
514	M.48283	Pc7	Tissue	Qld	Coomera	-27.8365	153.371
515	M.48284	Pc7	Tissue	Qld	Coomera	-27.8365	153.371
516	M.48285	Pc7	Tissue	Qld	Coomera	-27.8365	153.371
517	M.48286	Pc7	Tissue	Qld	Coomera	-27.8365	153.371
518	M.48287	Pc7	Tissue	Qld	Coomera	-27.8365	153.371
519	M.48288	Pc7	Tissue	Qld	Coomera	-27.8365	153.371
520	M.48289	Pc7	Tissue	Qld	Coomera	-27.8365	153.371
521	M.48290	Pc7	Tissue	Qld	Coomera	-27.8365	153.371
522	M.48291	Pc7	Tissue	Qld	Coomera	-27.8365	153.371
523	M.48292	Pc7	Tissue	Qld	Coomera	-27.8365	153.371
524	M.48293	Pc7	Tissue	Qld	Coomera	-27.8365	153.371
525	M.48294	Pc7	Tissue	Qld	Coomera	-27.8365	153.371
526	M.48295	Pc7	Tissue	Qld	Coomera	-27.8365	153.371
527	M.48296	Pc7	Tissue	NSW	Tyagarah	-28.585	153.55
528	M.48297	Pc7	Tissue	NSW	Tyagarah	-28.585	153.55
529	M.48299	Pc46	Tissue	Qld	Blair Athol	-22.6912	147.518
530	M.48300	Pc46	Tissue	Qld	Blair Athol	-22.6912	147.518
531	M.48301	Pc31	Tissue	Qld	Blair Athol	-22.6912	147.518
532	M.48302	Pc46	Tissue	Qld	Blair Athol	-22.6912	147.518
533	M.48303	Pc46	Tissue	Qld	Blair Athol	-22.6912	147.518
534	M.48304	Pc46	Tissue	Qld	Blair Athol	-22.6912	147.518
535	M.48305	Pc46	Tissue	Qld	Blair Athol	-22.6912	147.518
536	M.48307	Pc46	Tissue	Qld	Blair Athol	-22.6912	147.518
537	M.48310	Pc46	Tissue	Qld	Blair Athol	-22.6912	147.518
538	M.48315	Pc46	Tissue	Qld	Blair Athol	-22.6912	147.518
539	M.48316	Pc42	Tissue	Qld	Redlands (Jones Chook Farm)	-27.602	153.285
540	M.48317	Pc42	Tissue	Qld	Redlands (Jones Chook Farm)	-27.602	153.285
541	M.48318	Pc15	Tissue	Qld	Redlands (Jones Chook Farm)	-27.602	153.285
542	M.48319	Pc15	Tissue	Qld	Redlands (Jones Chook Farm)	-27.602	153.285
543	M.48320	Pc15	Tissue	Qld	Redlands (Jones Chook Farm)	-27.602	153.285
544	M.48321	Pc15	Tissue	Qld	Redlands (Jones Chook Farm)	-27.602	153.285
545	M.48322	Pc15	Tissue	Qld	Redlands (Jones Chook Farm)	-27.602	153.285
546	M.48323	Pc31	Tissue	Qld	Whitsunday/Mackay region	-20.4175	148.554
547	M.48324	Pc51	Tissue	Qld	Whitsunday/Mackay region	-20.4175	148.554
548	M.48325	Pc13	Tissue	Qld	Whitsunday/Mackay region	-20.4175	148.554
549	M.48326	Pc46	Tissue	Qld	Whitsunday/Mackay region	-20.4175	148.554
550	M.48327	Pc46	Tissue	Qld	Whitsunday/Mackay region	-20.4175	148.554
551	M.48328	Pc51	Tissue	Qld	Whitsunday/Mackay region	-20.4175	148.554
552	M.48329	Pc51	Tissue	Qld	Whitsunday/Mackay region	-20.4175	148.554
553	M.48330	Pc51	Tissue	Qld	Whitsunday/Mackay region	-20.4175	148.554
554	M.48331	Pc51	Tissue	Qld	Isaac Region	-21.6895	148.689
555	M.48332	Pc51	Tissue	Qld	Isaac Region	-21.6895	148.689
556	M.48485	Pc51	Tissue	Qld	Isaac Region	-21.6895	148.689
557	M.48333	Pc51	Tissue	Qld	Isaac Region	-21.6895	148.689
558	M.48334	Pc51	Tissue	Qld	Isaac Region	-21.6895	148.689
559	M.48486	Pc47	Tissue	Qld	Goondiwindi region	-28.5472	150.307
560	M.48336	Pc13	Tissue	Qld	Shire of Balonne	-28.2923	148.661
561	M.48487	Pc13	Tissue	Qld	Shire of Balonne	-28.2923	148.661
562	M.48337	Pc13	Tissue	Qld	Shire of Balonne	-28.2923	148.661
563	M.48338	Pc13	Tissue	Qld	Shire of Balonne	-28.2923	148.661
564	M.48339	Pc28	Tissue	Qld	Maryborough	-25.5371	152.702
565	M.48340	Pc28	Tissue	Qld	Maryborough	-25.5371	152.702
566	M.48341	Pc28	Tissue	Qld	Maryborough	-25.5371	152.702
567	M.48342	Pc13	Tissue	Qld	Peak Crossing	-27.7978	152.783
568	M.48343	Pc13	Tissue	Qld	Peak Downs Mine	-22.2737	148.177
569	M.48488	Pc51	Tissue	Qld	Peak Downs Hwy	-21.4716	148.821
570	M.48344	Pc51	Tissue	Qld	Peak Downs Hwy	-21.4692	148.83
571	M.48489	Pc51	Tissue	Qld	Peak Downs Hwy	-21.4692	148.83
572	M.47724	Pc49	Tissue	Qld	Brookfield	-27.501	152.909
573	M.47484	Pc7	Genetic Material	NSW	Iluka	-29.4079	153.35
574	M.47485	Pc7	Genetic Material	NSW	Iluka	-29.4079	153.35
575	M.47486	Pc7	Genetic Material	NSW	Iluka	-29.4079	153.35
576	M.47487	Pc7	Genetic Material	NSW	Iluka	-29.4079	153.35
577	M.45505	Pc2	Skin	NSW	Pine Creek State Forest	-30.4145	153.009
578	M.45506	Pc2	Skin	NSW	Pine Creek State Forest	-30.4145	153.009
579	M.45507	Pc2	Skin	NSW	Pine Creek State Forest	-30.4145	153.009
580	M.45508	Pc2	Skin	NSW	Pine Creek State Forest	-30.4145	153.009
581	M.45509	Pc2	Skin	NSW	Pine Creek State Forest	-30.4145	153.009
582	M.45510	Pc2	Skin	NSW	Pine Creek State Forest	-30.4145	153.009
583	M.45511	Pc2	Skin	NSW	Pine Creek State Forest	-30.4145	153.009
584	M.44963	Pc2	Skin	NSW	Pine Creek State Forest	-30.4145	153.009
585	M.44964	Pc2	Skin	NSW	Pine Creek State Forest	-30.4145	153.009
586	M.44965	Pc2	Skin	NSW	Pine Creek State Forest	-30.4145	153.009
587	M.44966	Pc2	Skin	NSW	Pine Creek State Forest	-30.4145	153.009
588	M.44967	Pc2	Skin	NSW	Pine Creek State Forest	-30.4145	153.009
589	M.44968	Pc2	Skin	NSW	Pine Creek State Forest	-30.4145	153.009
590	M.44969	Pc2	Skin	NSW	Pine Creek State Forest	-30.4145	153.009
591	M.44970	Pc2	Skin	NSW	Pine Creek State Forest	-30.4145	153.009
592	M.44971	Pc2	Skin	NSW	Pine Creek State Forest	-30.4145	153.009
593	M.44972	Pc2	Skin	NSW	Pine Creek State Forest	-30.4145	153.009
594	M.44973	Pc2	Skin	NSW	Pine Creek State Forest	-30.4145	153.009
595	M.44974	Pc2	Skin	NSW	Pine Creek State Forest	-30.4145	153.009
596	M.44975	Pc2	Skin	NSW	Pine Creek State Forest	-30.4145	153.009
597	M.44976	Pc2	Skin	NSW	Pine Creek State Forest	-30.4145	153.009
598	M.44977	Pc2	Skin	NSW	Pine Creek State Forest	-30.4145	153.009
599	M.44978	Pc2	Skin	NSW	Pine Creek State Forest	-30.4145	153.009
600	M.44979	Pc2	Skin	NSW	Pine Creek State Forest	-30.4145	153.009
601	M.44980	Pc2	Skin	NSW	Pine Creek State Forest	-30.4145	153.009
602	M.44981	Pc2	Skin	NSW	Pine Creek State Forest	-30.4145	153.009
603	M.44982	Pc2	Skin	NSW	Pine Creek State Forest	-30.4145	153.009
604	M.44983	Pc2	Skin	NSW	Pine Creek State Forest	-30.4145	153.009
605	M.44984	Pc2	Skin	NSW	Pine Creek State Forest	-30.4145	153.009
606	M.35147	Pc2	Skin	NSW	Pine Creek State Forest	-30.4145	153.009
607	M.44992	Pc2	Skin	NSW	Pine Creek State Forest	-30.4145	153.009
608	M.44993	Pc2	Skin	NSW	Pine Creek State Forest	-30.4145	153.009
609	M.44994	Pc2	Skin	NSW	Pine Creek State Forest	-30.4145	153.009
610	M.44995	Pc2	Skin	NSW	Pine Creek State Forest	-30.4145	153.009
611	M.44996	Pc2	Skin	NSW	Pine Creek State Forest	-30.4145	153.009
612	M.44997	Pc2	Skin	NSW	Pine Creek State Forest	-30.4145	153.009
613	M.44999	Pc2	Skin	NSW	Pine Creek State Forest	-30.4145	153.009
614	M.45000	Pc2	Skin	NSW	Pine Creek State Forest	-30.4145	153.009
615	M.45001	Pc2	Skin	NSW	Pine Creek State Forest	-30.4145	153.009
616	M.45002	Pc2	Skin	NSW	Pine Creek State Forest	-30.4145	153.009
617	M.45003	Pc2	Skin	NSW	Pine Creek State Forest	-30.4145	153.009
618	M.46169	Pc2	Skin	NSW	Pine Creek State Forest	-30.4145	153.009
619	M.46170	Pc2	Skin	NSW	Pine Creek State Forest	-30.4145	153.009
620	M.46172	Pc2	Skin	NSW	Pine Creek State Forest	-30.4145	153.009
621	M.46174	Pc2	Skin	NSW	Pine Creek State Forest	-30.4145	153.009
622	M.46175	Pc2	Skin	NSW	Pine Creek State Forest	-30.4145	153.009
623	M.46176	Pc2	Skin	NSW	Pine Creek State Forest	-30.4145	153.009
624	M.46177	Pc2	Skin	NSW	Pine Creek State Forest	-30.4145	153.009
625	M.46178	Pc2	Skin	NSW	Pine Creek State Forest	-30.4145	153.009
626	M.48496	Pc13	Skin	NSW	Ballina	-28.922	153.528
627	M.48495	Pc7	Skin	NSW	Ballina	-28.922	153.528
628	M.48497	Pc7	Skin	NSW	Ballina	-28.922	153.528
629	M.48498	Pc7	Skin	NSW	Ballina	-28.922	153.528
630	M.48499	Pc7	Skin	NSW	Ballina	-28.922	153.528
631	M.48500	Pc7	Skin	NSW	Ballina	-28.922	153.528
632	M.48501	Pc7	Skin	NSW	Ballina	-28.922	153.528
633	M.48502	Pc7	Skin	NSW	Ballina	-28.922	153.528
634	M.48503	Pc7	Skin	NSW	Ballina	-28.922	153.528
635	M.48504	Pc7	Skin	NSW	Ballina	-28.922	153.528
636	M.48505	Pc7	Skin	NSW	Ballina	-28.922	153.528
637	M.48506	Pc7	Skin	NSW	Ballina	-28.922	153.528
638	M.48507	Pc7	Skin	NSW	Ballina	-28.922	153.528
639	M.48509	Pc7	Skin	NSW	Ballina	-28.922	153.528
640	M.48510	Pc7	Skin	NSW	Ballina	-28.922	153.528
641	M.48511	Pc7	Skin	NSW	Ballina	-28.922	153.528
642	M.48512	Pc7	Skin	NSW	Ballina	-28.922	153.528
643	M.48513	Pc7	Skin	NSW	Ballina	-28.922	153.528
644	M.48514	Pc7	Skin	NSW	Ballina	-28.922	153.528
645	M.48515	Pc7	Skin	NSW	Ballina	-28.922	153.528
646	M.48516	Pc7	Skin	NSW	Ballina	-28.922	153.528
647	M.48517	Pc7	Skin	NSW	Ballina	-28.922	153.528
648	M.48518	Pc7	Skin	NSW	Ballina	-28.922	153.528
649	M.48519	Pc7	Skin	NSW	Ballina	-28.922	153.528
650	M.48520	Pc7	Skin	NSW	Ballina	-28.922	153.528
651	M.48521	Pc7	Skin	NSW	Ballina	-28.922	153.528
652	M.48522	Pc7	Skin	NSW	Ballina	-28.922	153.528
653	M.48523	Pc7	Skin	NSW	Ballina	-28.922	153.528
654	M.48524	Pc7	Skin	NSW	Ballina	-28.922	153.528
655	M.48525	Pc7	Skin	NSW	Ballina	-28.922	153.528
656	M.48526	Pc7	Skin	NSW	Ballina	-28.922	153.528
657	M.48527	Pc7	Skin	NSW	Ballina	-28.922	153.528
658	M.48528	Pc7	Skin	NSW	Ballina	-28.922	153.528
659	M.48529	Pc7	Skin	NSW	Ballina	-28.922	153.528
660	M.48530	Pc7	Skin	NSW	Ballina	-28.922	153.528
661	M.48531	Pc7	Skin	NSW	Ballina	-28.922	153.528
662	M.48532	Pc7	Skin	NSW	Ballina	-28.922	153.528
